# Supplementary material for: A fast ceramic mixed OH−/H+ ionic conductor for low temperature fuel cells
Source: Nat Commun. 2024 Jan 30;15:909. doi: 10.1038/s41467-024-45060-1 (PMC10827789; doi:10.1038/s41467-024-45060-1)
Supplement: Supplementary file 3 — Source Data [file 41467_2024_45060_MOESM3_ESM.xlsx]

## Sheet: Fig. 2a
SZO	2 theta (deg.)	Intensity (a.u.)	SZYO10	2 theta (deg.)	Intensity (a.u.)	SZYO20	2 theta (deg.)	Intensity (a.u.)
	5.00897	2.33454		5.00897	103.019		5.00897	200.91
	5.0221	2.31231		5.0221	103.036		5.0221	200.923
	5.03523	2.32397		5.03523	103.034		5.03523	200.914
	5.04836	2.22153		5.04836	103.132		5.04836	200.909
	5.06149	2.36261		5.06149	103.06		5.06149	200.889
	5.07462	2.29663		5.07462	103.11		5.07462	200.918
	5.08775	2.3309		5.08775	103.102		5.08775	200.882
	5.10088	2.25361		5.10088	103.129		5.10088	200.86
	5.11401	2.38412		5.11401	103.104		5.11401	200.893
	5.12714	2.32288		5.12714	103.086		5.12714	200.852
	5.14027	2.30501		5.14027	103.146		5.14027	200.867
	5.1534	2.28424		5.1534	103.129		5.1534	200.874
	5.16653	2.33491		5.16653	103.054		5.16653	200.857
	5.17966	2.27986		5.17966	103.069		5.17966	200.913
	5.19279	2.25799		5.19279	103.053		5.19279	200.858
	5.20592	2.2682		5.20592	103.055		5.20592	200.869
	5.21905	2.22919		5.21905	103.047		5.21905	200.867
	5.23218	2.29153		5.23218	103.037		5.23218	200.87
	5.24531	2.26236		5.24531	103.002		5.24531	200.86
	5.25844	2.25762		5.25844	102.959		5.25844	200.827
	5.27157	2.25507		5.27157	102.925		5.27157	200.862
	5.2847	2.20221		5.2847	102.933		5.2847	200.834
	5.29783	2.20404		5.29783	103.001		5.29783	200.815
	5.31096	2.22008		5.31096	103.007		5.31096	200.824
	5.32409	2.19857		5.32409	103.001		5.32409	200.825
	5.33722	2.15701		5.33722	102.942		5.33722	200.831
	5.35035	2.18763		5.35035	102.954		5.35035	200.794
	5.36348	2.22263		5.36348	103.052		5.36348	200.778
	5.37661	2.18508		5.37661	103.035		5.37661	200.801
	5.38974	2.17742		5.38974	102.97		5.38974	200.791
	5.40287	2.17925		5.40287	102.953		5.40287	200.767
	5.416	2.18945		5.416	102.921		5.416	200.781
	5.42913	2.12566		5.42913	102.988		5.42913	200.789
	5.44226	2.11983		5.44226	102.97		5.44226	200.784
	5.45539	2.15373		5.45539	102.9		5.45539	200.787
	5.46853	2.13587		5.46853	102.918		5.46853	200.791
	5.48166	2.15993		5.48166	102.927		5.48166	200.8
	5.49479	2.15227		5.49479	102.856		5.49479	200.766
	5.50792	2.09649		5.50792	102.835		5.50792	200.756
	5.52105	2.14352		5.52105	102.952		5.52105	200.786
	5.53418	2.11108		5.53418	102.927		5.53418	200.784
	5.54731	2.10196		5.54731	102.842		5.54731	200.794
	5.56044	2.1067		5.56044	102.854		5.56044	200.774
	5.57357	2.10014		5.57357	102.88		5.57357	200.723
	5.5867	2.11582		5.5867	102.735		5.5867	200.744
	5.59983	2.04072		5.59983	102.836		5.59983	200.733
	5.61296	2.0564		5.61296	102.824		5.61296	200.767
	5.62609	2.05567		5.62609	102.84		5.62609	200.749
	5.63922	2.09358		5.63922	102.842		5.63922	200.728
	5.65235	2.10451		5.65235	102.848		5.65235	200.745
	5.66548	2.1355		5.66548	102.873		5.66548	200.741
	5.67861	2.06004		5.67861	102.805		5.67861	200.746
	5.69174	2.00572		5.69174	102.797		5.69174	200.718
	5.70487	2.10889		5.70487	102.72		5.70487	200.713
	5.718	2.05785		5.718	102.779		5.718	200.72
	5.73113	1.99661		5.73113	102.807		5.73113	200.714
	5.74426	2.0214		5.74426	102.848		5.74426	200.733
	5.75739	2.01666		5.75739	102.776		5.75739	200.713
	5.77052	1.98458		5.77052	102.791		5.77052	200.709
	5.78365	2.04692		5.78365	102.754		5.78365	200.695
	5.79678	2.01666		5.79678	102.715		5.79678	200.665
	5.80991	2.00937		5.80991	102.807		5.80991	200.681
	5.82304	1.95177		5.82304	102.704		5.82304	200.674
	5.83617	2.00062		5.83617	102.722		5.83617	200.718
	5.8493	2.01484		5.8493	102.75		5.8493	200.701
	5.86243	1.9813		5.86243	102.734		5.86243	200.654
	5.87556	1.96344		5.87556	102.732		5.87556	200.692
	5.88869	1.94995		5.88869	102.765		5.88869	200.679
	5.90182	1.96854		5.90182	102.752		5.90182	200.681
	5.91495	1.97219		5.91495	102.77		5.91495	200.676
	5.92808	1.92808		5.92808	102.716		5.92808	200.683
	5.94122	1.95286		5.94122	102.72		5.94122	200.684
	5.95435	1.935		5.95435	102.76		5.95435	200.668
	5.96748	1.97		5.96748	102.688		5.96748	200.676
	5.98061	1.89818		5.98061	102.663		5.98061	200.66
	5.99374	1.97692		5.99374	102.737		5.99374	200.663
	6.00687	1.96562		6.00687	102.752		6.00687	200.678
	6.02	1.93646		6.02	102.671		6.02	200.678
	6.03313	1.92151		6.03313	102.689		6.03313	200.661
	6.04626	1.91677		6.04626	102.667		6.04626	200.654
	6.05939	1.94193		6.05939	102.693		6.05939	200.655
	6.07252	1.91313		6.07252	102.723		6.07252	200.661
	6.08565	1.89928		6.08565	102.756		6.08565	200.645
	6.09878	1.94193		6.09878	102.689		6.09878	200.648
	6.11191	1.90037		6.11191	102.77		6.11191	200.636
	6.12504	1.94011		6.12504	102.709		6.12504	200.655
	6.13817	1.91459		6.13817	102.736		6.13817	200.661
	6.1513	1.92552		6.1513	102.687		6.1513	200.673
	6.16443	1.94339		6.16443	102.705		6.16443	200.646
	6.17756	1.88287		6.17756	102.654		6.17756	200.629
	6.19069	1.90438		6.19069	102.719		6.19069	200.605
	6.20382	1.9237		6.20382	102.651		6.20382	200.626
	6.21695	1.98567		6.21695	102.712		6.21695	200.624
	6.23008	1.92078		6.23008	102.696		6.23008	200.627
	6.24321	1.95214		6.24321	102.665		6.24321	200.627
	6.25634	1.85699		6.25634	102.727		6.25634	200.672
	6.26947	1.86464		6.26947	102.647		6.26947	200.642
	6.2826	1.90037		6.2826	102.704		6.2826	200.655
	6.29573	1.91933		6.29573	102.742		6.29573	200.648
	6.30886	1.86428		6.30886	102.666		6.30886	200.629
	6.32199	1.92115		6.32199	102.657		6.32199	200.638
	6.33512	1.92844		6.33512	102.674		6.33512	200.652
	6.34825	1.90219		6.34825	102.658		6.34825	200.621
	6.36138	1.88214		6.36138	102.648		6.36138	200.624
	6.37451	1.89818		6.37451	102.616		6.37451	200.598
	6.38764	1.87339		6.38764	102.649		6.38764	200.572
	6.40078	1.90073		6.40078	102.607		6.40078	200.609
	6.41391	1.84678		6.41391	102.542		6.41391	200.584
	6.42704	1.86829		6.42704	102.597		6.42704	200.629
	6.44017	1.88506		6.44017	102.614		6.44017	200.597
	6.4533	1.89527		6.4533	102.64		6.4533	200.598
	6.46643	1.83767		6.46643	102.685		6.46643	200.603
	6.47956	1.84933		6.47956	102.638		6.47956	200.588
	6.49269	1.89381		6.49269	102.648		6.49269	200.58
	6.50582	1.86829		6.50582	102.656		6.50582	200.607
	6.51895	1.84204		6.51895	102.655		6.51895	200.597
	6.53208	1.87011		6.53208	102.662		6.53208	200.6
	6.54521	1.83439		6.54521	102.602		6.54521	200.589
	6.55834	1.84897		6.55834	102.575		6.55834	200.578
	6.57147	1.87303		6.57147	102.601		6.57147	200.605
	6.5846	1.86464		6.5846	102.633		6.5846	200.586
	6.59773	1.83694		6.59773	102.599		6.59773	200.603
	6.61086	1.89089		6.61086	102.688		6.61086	200.599
	6.62399	1.90292		6.62399	102.654		6.62399	200.569
	6.63712	1.86975		6.63712	102.571		6.63712	200.566
	6.65025	1.85261		6.65025	102.707		6.65025	200.577
	6.66338	1.86683		6.66338	102.622		6.66338	200.591
	6.67651	1.83439		6.67651	102.602		6.67651	200.565
	6.68964	1.83512		6.68964	102.669		6.68964	200.581
	6.70277	1.83657		6.70277	102.659		6.70277	200.578
	6.7159	1.86392		6.7159	102.625		6.7159	200.564
	6.72903	1.83147		6.72903	102.657		6.72903	200.589
	6.74216	1.80559		6.74216	102.548		6.74216	200.562
	6.75529	1.8209		6.75529	102.585		6.75529	200.574
	6.76842	1.80996		6.76842	102.626		6.76842	200.563
	6.78155	1.83694		6.78155	102.578		6.78155	200.57
	6.79468	1.78882		6.79468	102.561		6.79468	200.555
	6.80781	1.83256		6.80781	102.623		6.80781	200.589
	6.82094	1.80814		6.82094	102.684		6.82094	200.552
	6.83407	1.77642		6.83407	102.642		6.83407	200.573
	6.8472	1.85006		6.8472	102.616		6.8472	200.557
	6.86033	1.84642		6.86033	102.581		6.86033	200.568
	6.87347	1.82382		6.87347	102.606		6.87347	200.565
	6.8866	1.8209		6.8866	102.615		6.8866	200.533
	6.89973	1.75637		6.89973	102.603		6.89973	200.564
	6.91286	1.77387		6.91286	102.521		6.91286	200.557
	6.92599	1.75783		6.92599	102.609		6.92599	200.55
	6.93912	1.78444		6.93912	102.55		6.93912	200.549
	6.95225	1.79866		6.95225	102.545		6.95225	200.527
	6.96538	1.79684		6.96538	102.617		6.96538	200.552
	6.97851	1.77898		6.97851	102.63		6.97851	200.525
	6.99164	1.76257		6.99164	102.594		6.99164	200.547
	7.00477	1.82746		7.00477	102.58		7.00477	200.564
	7.0179	1.80304		7.0179	102.539		7.0179	200.549
	7.03103	1.78226		7.03103	102.644		7.03103	200.514
	7.04416	1.81179		7.04416	102.556		7.04416	200.536
	7.05729	1.79392		7.05729	102.565		7.05729	200.519
	7.07042	1.75164		7.07042	102.588		7.07042	200.569
	7.08355	1.79465		7.08355	102.552		7.08355	200.533
	7.09668	1.75018		7.09668	102.567		7.09668	200.546
	7.10981	1.74544		7.10981	102.572		7.10981	200.546
	7.12294	1.84095		7.12294	102.55		7.12294	200.522
	7.13607	1.7695		7.13607	102.615		7.13607	200.539
	7.1492	1.77934		7.1492	102.499		7.1492	200.516
	7.16233	1.78153		7.16233	102.537		7.16233	200.538
	7.17546	1.72211		7.17546	102.56		7.17546	200.524
	7.18859	1.77278		7.18859	102.563		7.18859	200.545
	7.20172	1.80814		7.20172	102.493		7.20172	200.545
	7.21485	1.76367		7.21485	102.538		7.21485	200.516
	7.22798	1.752		7.22798	102.519		7.22798	200.525
	7.24111	1.77314		7.24111	102.56		7.24111	200.512
	7.25424	1.7808		7.25424	102.52		7.25424	200.536
	7.26737	1.72612		7.26737	102.563		7.26737	200.519
	7.2805	1.73377		7.2805	102.507		7.2805	200.526
	7.29363	1.73815		7.29363	102.521		7.29363	200.526
	7.30676	1.79319		7.30676	102.52		7.30676	200.501
	7.31989	1.78882		7.31989	102.54		7.31989	200.54
	7.33303	1.77533		7.33303	102.48		7.33303	200.496
	7.34616	1.76002		7.34616	102.479		7.34616	200.505
	7.35929	1.76476		7.35929	102.551		7.35929	200.5
	7.37242	1.79064		7.37242	102.49		7.37242	200.484
	7.38555	1.71518		7.38555	102.425		7.38555	200.494
	7.39868	1.74507		7.39868	102.519		7.39868	200.525
	7.41181	1.74143		7.41181	102.531		7.41181	200.5
	7.42494	1.72284		7.42494	102.458		7.42494	200.522
	7.43807	1.76294		7.43807	102.512		7.43807	200.511
	7.4512	1.74325		7.4512	102.491		7.4512	200.512
	7.46433	1.7294		7.46433	102.395		7.46433	200.512
	7.47746	1.70534		7.47746	102.444		7.47746	200.485
	7.49059	1.72247		7.49059	102.492		7.49059	200.511
	7.50372	1.74799		7.50372	102.46		7.50372	200.492
	7.51685	1.7345		7.51685	102.443		7.51685	200.495
	7.52998	1.69367		7.52998	102.538		7.52998	200.481
	7.54311	1.76403		7.54311	102.507		7.54311	200.494
	7.55624	1.71737		7.55624	102.524		7.55624	200.512
	7.56937	1.72357		7.56937	102.557		7.56937	200.482
	7.5825	1.67326		7.5825	102.452		7.5825	200.472
	7.59563	1.76585		7.59563	102.441		7.59563	200.499
	7.60876	1.71737		7.60876	102.519		7.60876	200.509
	7.62189	1.74143		7.62189	102.528		7.62189	200.478
	7.63502	1.67107		7.63502	102.503		7.63502	200.465
	7.64815	1.72575		7.64815	102.486		7.64815	200.481
	7.66128	1.72466		7.66128	102.471		7.66128	200.473
	7.67441	1.70534		7.67441	102.455		7.67441	200.485
	7.68754	1.68347		7.68754	102.446		7.68754	200.486
	7.70067	1.69258		7.70067	102.435		7.70067	200.503
	7.7138	1.71919		7.7138	102.491		7.7138	200.491
	7.72693	1.71081		7.72693	102.454		7.72693	200.492
	7.74006	1.71445		7.74006	102.472		7.74006	200.487
	7.75319	1.70753		7.75319	102.5		7.75319	200.474
	7.76632	1.68529		7.76632	102.455		7.76632	200.486
	7.77945	1.67545		7.77945	102.523		7.77945	200.522
	7.79259	1.73961		7.79259	102.475		7.79259	200.484
	7.80572	1.66633		7.80572	102.406		7.80572	200.471
	7.81885	1.67727		7.81885	102.436		7.81885	200.48
	7.83198	1.68638		7.83198	102.409		7.83198	200.474
	7.84511	1.67581		7.84511	102.454		7.84511	200.494
	7.85824	1.67727		7.85824	102.431		7.85824	200.475
	7.87137	1.68711		7.87137	102.446		7.87137	200.49
	7.8845	1.67326		7.8845	102.368		7.8845	200.487
	7.89763	1.63972		7.89763	102.446		7.89763	200.473
	7.91076	1.67326		7.91076	102.385		7.91076	200.472
	7.92389	1.69331		7.92389	102.352		7.92389	200.456
	7.93702	1.67472		7.93702	102.377		7.93702	200.464
	7.95015	1.68675		7.95015	102.436		7.95015	200.464
	7.96328	1.68019		7.96328	102.415		7.96328	200.454
	7.97641	1.72575		7.97641	102.347		7.97641	200.445
	7.98954	1.71227		7.98954	102.406		7.98954	200.456
	8.00267	1.68383		8.00267	102.384		8.00267	200.466
	8.0158	1.68019		8.0158	102.402		8.0158	200.443
	8.02893	1.65394		8.02893	102.434		8.02893	200.46
	8.04206	1.64045		8.04206	102.508		8.04206	200.459
	8.05519	1.6029		8.05519	102.444		8.05519	200.468
	8.06832	1.67435		8.06832	102.386		8.06832	200.466
	8.08145	1.62514		8.08145	102.418		8.08145	200.476
	8.09458	1.64519		8.09458	102.397		8.09458	200.452
	8.10771	1.67946		8.10771	102.495		8.10771	200.442
	8.12084	1.61821		8.12084	102.485		8.12084	200.468
	8.13397	1.67618		8.13397	102.43		8.13397	200.447
	8.1471	1.65868		8.1471	102.362		8.1471	200.456
	8.16023	1.64956		8.16023	102.381		8.16023	200.454
	8.17336	1.65357		8.17336	102.324		8.17336	200.456
	8.18649	1.6769		8.18649	102.382		8.18649	200.435
	8.19962	1.64811		8.19962	102.412		8.19962	200.437
	8.21275	1.63717		8.21275	102.348		8.21275	200.448
	8.22588	1.6441		8.22588	102.396		8.22588	200.46
	8.23901	1.61092		8.23901	102.372		8.23901	200.464
	8.25214	1.57301		8.25214	102.367		8.25214	200.412
	8.26528	1.62806		8.26528	102.38		8.26528	200.44
	8.27841	1.62769		8.27841	102.368		8.27841	200.445
	8.29154	1.64373		8.29154	102.336		8.29154	200.444
	8.30467	1.61639		8.30467	102.336		8.30467	200.427
	8.3178	1.6029		8.3178	102.413		8.3178	200.441
	8.33093	1.63899		8.33093	102.418		8.33093	200.43
	8.34406	1.59816		8.34406	102.392		8.34406	200.437
	8.35719	1.65977		8.35719	102.411		8.35719	200.454
	8.37032	1.62915		8.37032	102.356		8.37032	200.449
	8.38345	1.64738		8.38345	102.331		8.38345	200.444
	8.39658	1.60254		8.39658	102.324		8.39658	200.43
	8.40971	1.59306		8.40971	102.329		8.40971	200.426
	8.42284	1.58249		8.42284	102.345		8.42284	200.427
	8.43597	1.61165		8.43597	102.398		8.43597	200.444
	8.4491	1.62806		8.4491	102.366		8.4491	200.425
	8.46223	1.62951		8.46223	102.329		8.46223	200.417
	8.47536	1.62368		8.47536	102.368		8.47536	200.433
	8.48849	1.64337		8.48849	102.354		8.48849	200.446
	8.50162	1.57337		8.50162	102.403		8.50162	200.463
	8.51475	1.60144		8.51475	102.387		8.51475	200.408
	8.52788	1.59306		8.52788	102.346		8.52788	200.416
	8.54101	1.61785		8.54101	102.319		8.54101	200.425
	8.55414	1.64337		8.55414	102.337		8.55414	200.426
	8.56727	1.61748		8.56727	102.365		8.56727	200.424
	8.5804	1.57556		8.5804	102.388		8.5804	200.412
	8.59353	1.56499		8.59353	102.335		8.59353	200.446
	8.60666	1.60618		8.60666	102.39		8.60666	200.418
	8.61979	1.5967		8.61979	102.377		8.61979	200.425
	8.63292	1.59415		8.63292	102.292		8.63292	200.415
	8.64605	1.57082		8.64605	102.348		8.64605	200.436
	8.65918	1.59853		8.65918	102.415		8.65918	200.44
	8.67231	1.57483		8.67231	102.339		8.67231	200.425
	8.68544	1.59962		8.68544	102.333		8.68544	200.42
	8.69857	1.59051		8.69857	102.374		8.69857	200.398
	8.7117	1.60327		8.7117	102.35		8.7117	200.433
	8.72484	1.59889		8.72484	102.388		8.72484	200.41
	8.73797	1.5854		8.73797	102.283		8.73797	200.428
	8.7511	1.54239		8.7511	102.331		8.7511	200.417
	8.76423	1.54713		8.76423	102.33		8.76423	200.409
	8.77736	1.58723		8.77736	102.369		8.77736	200.405
	8.79049	1.57775		8.79049	102.324		8.79049	200.427
	8.80362	1.54749		8.80362	102.354		8.80362	200.415
	8.81675	1.55989		8.81675	102.302		8.81675	200.424
	8.82988	1.55187		8.82988	102.301		8.82988	200.41
	8.84301	1.62149		8.84301	102.331		8.84301	200.401
	8.85614	1.61748		8.85614	102.318		8.85614	200.419
	8.86927	1.55259		8.86927	102.335		8.86927	200.393
	8.8824	1.60801		8.8824	102.299		8.8824	200.394
	8.89553	1.5453		8.89553	102.302		8.89553	200.403
	8.90866	1.54713		8.90866	102.291		8.90866	200.409
	8.92179	1.59561		8.92179	102.297		8.92179	200.405
	8.93492	1.54421		8.93492	102.358		8.93492	200.404
	8.94805	1.52671		8.94805	102.357		8.94805	200.393
	8.96118	1.54457		8.96118	102.276		8.96118	200.396
	8.97431	1.57775		8.97431	102.282		8.97431	200.371
	8.98744	1.52015		8.98744	102.26		8.98744	200.389
	9.00057	1.53072		9.00057	102.315		9.00057	200.4
	9.0137	1.55551		9.0137	102.287		9.0137	200.392
	9.02683	1.52124		9.02683	102.341		9.02683	200.395
	9.03996	1.57009		9.03996	102.249		9.03996	200.398
	9.05309	1.55405		9.05309	102.235		9.05309	200.406
	9.06622	1.534		9.06622	102.288		9.06622	200.387
	9.07935	1.49974		9.07935	102.237		9.07935	200.4
	9.09248	1.56171		9.09248	102.292		9.09248	200.4
	9.10561	1.53911		9.10561	102.232		9.10561	200.391
	9.11874	1.52161		9.11874	102.266		9.11874	200.41
	9.13187	1.50666		9.13187	102.183		9.13187	200.416
	9.145	1.56353		9.145	102.329		9.145	200.387
	9.15813	1.49901		9.15813	102.315		9.15813	200.396
	9.17126	1.54421		9.17126	102.272		9.17126	200.395
	9.1844	1.51979		9.1844	102.356		9.1844	200.391
	9.19753	1.52598		9.19753	102.231		9.19753	200.371
	9.21066	1.53911		9.21066	102.276		9.21066	200.4
	9.22379	1.55916		9.22379	102.251		9.22379	200.391
	9.23692	1.54786		9.23692	102.248		9.23692	200.387
	9.25005	1.5052		9.25005	102.254		9.25005	200.396
	9.26318	1.52452		9.26318	102.303		9.26318	200.379
	9.27631	1.51541		9.27631	102.225		9.27631	200.399
	9.28944	1.53291		9.28944	102.218		9.28944	200.392
	9.30257	1.50265		9.30257	102.283		9.30257	200.357
	9.3157	1.52708		9.3157	102.213		9.3157	200.363
	9.32883	1.52525		9.32883	102.208		9.32883	200.383
	9.34196	1.50447		9.34196	102.266		9.34196	200.377
	9.35509	1.48698		9.35509	102.271		9.35509	200.368
	9.36822	1.52161		9.36822	102.207		9.36822	200.366
	9.38135	1.50229		9.38135	102.209		9.38135	200.384
	9.39448	1.52161		9.39448	102.211		9.39448	200.379
	9.40761	1.50994		9.40761	102.196		9.40761	200.369
	9.42074	1.51286		9.42074	102.304		9.42074	200.363
	9.43387	1.50447		9.43387	102.192		9.43387	200.362
	9.447	1.53036		9.447	102.143		9.447	200.336
	9.46013	1.49317		9.46013	102.225		9.46013	200.356
	9.47326	1.5063		9.47326	102.234		9.47326	200.379
	9.48639	1.54275		9.48639	102.227		9.48639	200.375
	9.49952	1.52088		9.49952	102.274		9.49952	200.376
	9.51265	1.47604		9.51265	102.245		9.51265	200.375
	9.52578	1.46365		9.52578	102.18		9.52578	200.381
	9.53891	1.50885		9.53891	102.255		9.53891	200.366
	9.55204	1.45672		9.55204	102.196		9.55204	200.358
	9.56517	1.44068		9.56517	102.145		9.56517	200.354
	9.5783	1.49901		9.5783	102.213		9.5783	200.382
	9.59143	1.47568		9.59143	102.247		9.59143	200.333
	9.60456	1.49682		9.60456	102.168		9.60456	200.362
	9.61769	1.47167		9.61769	102.174		9.61769	200.373
	9.63082	1.45635		9.63082	102.178		9.63082	200.358
	9.64395	1.52051		9.64395	102.206		9.64395	200.36
	9.65709	1.48843		9.65709	102.187		9.65709	200.354
	9.67022	1.4826		9.67022	102.212		9.67022	200.364
	9.68335	1.49354		9.68335	102.223		9.68335	200.364
	9.69648	1.43302		9.69648	102.233		9.69648	200.364
	9.70961	1.49645		9.70961	102.245		9.70961	200.364
	9.72274	1.45672		9.72274	102.177		9.72274	200.338
	9.73587	1.48224		9.73587	102.161		9.73587	200.341
	9.749	1.42245		9.749	102.18		9.749	200.375
	9.76213	1.44724		9.76213	102.188		9.76213	200.376
	9.77526	1.47276		9.77526	102.177		9.77526	200.338
	9.78839	1.45453		9.78839	102.213		9.78839	200.332
	9.80152	1.50302		9.80152	102.181		9.80152	200.35
	9.81465	1.425		9.81465	102.246		9.81465	200.357
	9.82778	1.46219		9.82778	102.114		9.82778	200.34
	9.84091	1.44906		9.84091	102.178		9.84091	200.364
	9.85404	1.46182		9.85404	102.25		9.85404	200.354
	9.86717	1.47786		9.86717	102.155		9.86717	200.349
	9.8803	1.42245		9.8803	102.136		9.8803	200.353
	9.89343	1.44833		9.89343	102.136		9.89343	200.334
	9.90656	1.49172		9.90656	102.214		9.90656	200.33
	9.91969	1.43703		9.91969	102.177		9.91969	200.343
	9.93282	1.46292		9.93282	102.226		9.93282	200.349
	9.94595	1.41771		9.94595	102.151		9.94595	200.366
	9.95908	1.47094		9.95908	102.1		9.95908	200.353
	9.97221	1.42756		9.97221	102.208		9.97221	200.362
	9.98534	1.47713		9.98534	102.151		9.98534	200.336
	9.99847	1.48114		9.99847	102.151		9.99847	200.357
	10.0116	1.39985		10.0116	102.157		10.0116	200.343
	10.0247	1.38527		10.0247	102.137		10.0247	200.342
	10.0379	1.46		10.0379	102.129		10.0379	200.351
	10.051	1.45526		10.051	102.145		10.051	200.332
	10.0641	1.38673		10.0641	102.182		10.0641	200.333
	10.0772	1.43703		10.0772	102.125		10.0772	200.334
	10.0904	1.37688		10.0904	102.104		10.0904	200.346
	10.1035	1.40568		10.1035	102.146		10.1035	200.324
	10.1166	1.46437		10.1166	102.121		10.1166	200.336
	10.1298	1.38017		10.1298	102.138		10.1298	200.327
	10.1429	1.44724		10.1429	102.058		10.1429	200.345
	10.156	1.40933		10.156	102.132		10.156	200.337
	10.1692	1.37397		10.1692	102.09		10.1692	200.344
	10.1823	1.40787		10.1823	102.158		10.1823	200.348
	10.1954	1.40568		10.1954	102.095		10.1954	200.34
	10.2086	1.45781		10.2086	102.102		10.2086	200.337
	10.2217	1.4035		10.2217	102.1		10.2217	200.323
	10.2348	1.3922		10.2348	102.201		10.2348	200.333
	10.2479	1.42865		10.2479	102.115		10.2479	200.336
	10.2611	1.43886		10.2611	102.119		10.2611	200.331
	10.2742	1.37543		10.2742	102.136		10.2742	200.33
	10.2873	1.38381		10.2873	102.123		10.2873	200.332
	10.3005	1.41443		10.3005	102.046		10.3005	200.312
	10.3136	1.4199		10.3136	102.095		10.3136	200.344
	10.3267	1.39001		10.3267	102.1		10.3267	200.334
	10.3399	1.42464		10.3399	102.136		10.3399	200.329
	10.353	1.4024		10.353	102.104		10.353	200.316
	10.3661	1.39438		10.3661	102.045		10.3661	200.324
	10.3793	1.42865		10.3793	102.108		10.3793	200.322
	10.3924	1.39693		10.3924	102.048		10.3924	200.317
	10.4055	1.38308		10.4055	102.085		10.4055	200.312
	10.4186	1.39402		10.4186	102.132		10.4186	200.314
	10.4318	1.35465		10.4318	102.066		10.4318	200.355
	10.4449	1.39438		10.4449	102.107		10.4449	200.323
	10.458	1.35902		10.458	102.062		10.458	200.324
	10.4712	1.37761		10.4712	102.067		10.4712	200.342
	10.4843	1.34298		10.4843	102.141		10.4843	200.311
	10.4974	1.40131		10.4974	102.074		10.4974	200.317
	10.5106	1.36996		10.5106	102.155		10.5106	200.328
	10.5237	1.36413		10.5237	102.086		10.5237	200.299
	10.5368	1.35392		10.5368	102.056		10.5368	200.333
	10.5499	1.39402		10.5499	102.029		10.5499	200.311
	10.5631	1.351		10.5631	102.084		10.5631	200.309
	10.5762	1.39438		10.5762	102.1		10.5762	200.318
	10.5893	1.39621		10.5893	102.102		10.5893	200.31
	10.6025	1.3572		10.6025	102.134		10.6025	200.313
	10.6156	1.39365		10.6156	102.04		10.6156	200.321
	10.6287	1.35501		10.6287	102.023		10.6287	200.298
	10.6419	1.36303		10.6419	102.014		10.6419	200.3
	10.655	1.37433		10.655	102.041		10.655	200.3
	10.6681	1.37287		10.6681	102.12		10.6681	200.299
	10.6813	1.34079		10.6813	102.076		10.6813	200.319
	10.6944	1.33168		10.6944	102.136		10.6944	200.318
	10.7075	1.38089		10.7075	102.019		10.7075	200.301
	10.7206	1.34517		10.7206	102.06		10.7206	200.343
	10.7338	1.39329		10.7338	102.041		10.7338	200.304
	10.7469	1.36449		10.7469	102.01		10.7469	200.314
	10.76	1.33897		10.76	102.08		10.76	200.32
	10.7732	1.35027		10.7732	102.035		10.7732	200.299
	10.7863	1.38126		10.7863	102.072		10.7863	200.308
	10.7994	1.33277		10.7994	102.017		10.7994	200.304
	10.8125	1.32184		10.8125	102.017		10.8125	200.318
	10.8257	1.31017		10.8257	102.057		10.8257	200.306
	10.8388	1.36923		10.8388	101.983		10.8388	200.293
	10.8519	1.33606		10.8519	102.014		10.8519	200.312
	10.8651	1.32257		10.8651	102.016		10.8651	200.301
	10.8782	1.32002		10.8782	101.985		10.8782	200.297
	10.8913	1.37433		10.8913	101.988		10.8913	200.303
	10.9045	1.35027		10.9045	102.031		10.9045	200.301
	10.9176	1.34043		10.9176	101.981		10.9176	200.314
	10.9307	1.3233		10.9307	102.049		10.9307	200.292
	10.9438	1.33715		10.9438	102.025		10.9438	200.306
	10.957	1.35282		10.957	102.074		10.957	200.316
	10.9701	1.31309		10.9701	102.009		10.9701	200.291
	10.9832	1.33241		10.9832	101.93		10.9832	200.276
	10.9964	1.30288		10.9964	102.015		10.9964	200.296
	11.0095	1.31418		11.0095	101.979		11.0095	200.297
	11.0226	1.3047		11.0226	101.956		11.0226	200.303
	11.0358	1.32147		11.0358	101.991		11.0358	200.309
	11.0489	1.31746		11.0489	101.997		11.0489	200.309
	11.062	1.31418		11.062	102.012		11.062	200.297
	11.0752	1.3222		11.0752	102.03		11.0752	200.303
	11.0883	1.29523		11.0883	101.93		11.0883	200.303
	11.1014	1.31455		11.1014	101.954		11.1014	200.304
	11.1145	1.28939		11.1145	101.985		11.1145	200.297
	11.1277	1.32439		11.1277	101.988		11.1277	200.297
	11.1408	1.34772		11.1408	102.006		11.1408	200.307
	11.1539	1.31382		11.1539	102.017		11.1539	200.316
	11.1671	1.35574		11.1671	101.966		11.1671	200.28
	11.1802	1.29085		11.1802	101.957		11.1802	200.309
	11.1933	1.32621		11.1933	101.997		11.1933	200.295
	11.2065	1.312		11.2065	101.982		11.2065	200.293
	11.2196	1.28028		11.2196	101.978		11.2196	200.3
	11.2327	1.28648		11.2327	101.964		11.2327	200.287
	11.2459	1.3233		11.2459	102		11.2459	200.286
	11.259	1.28028		11.259	101.967		11.259	200.275
	11.2721	1.30689		11.2721	102.018		11.2721	200.303
	11.2852	1.30944		11.2852	101.928		11.2852	200.306
	11.2984	1.28757		11.2984	101.948		11.2984	200.303
	11.3115	1.30215		11.3115	101.984		11.3115	200.29
	11.3246	1.33132		11.3246	101.927		11.3246	200.279
	11.3378	1.27044		11.3378	101.972		11.3378	200.287
	11.3509	1.28429		11.3509	102.006		11.3509	200.301
	11.364	1.29851		11.364	101.936		11.364	200.286
	11.3772	1.27518		11.3772	101.916		11.3772	200.28
	11.3903	1.24164		11.3903	101.931		11.3903	200.284
	11.4034	1.30799		11.4034	101.913		11.4034	200.299
	11.4165	1.26205		11.4165	101.936		11.4165	200.272
	11.4297	1.28684		11.4297	101.932		11.4297	200.286
	11.4428	1.30799		11.4428	101.964		11.4428	200.282
	11.4559	1.27919		11.4559	101.944		11.4559	200.278
	11.4691	1.28939		11.4691	101.937		11.4691	200.263
	11.4822	1.26606		11.4822	101.914		11.4822	200.292
	11.4953	1.29668		11.4953	101.92		11.4953	200.284
	11.5085	1.25987		11.5085	101.899		11.5085	200.271
	11.5216	1.24929		11.5216	101.91		11.5216	200.299
	11.5347	1.25075		11.5347	101.862		11.5347	200.293
	11.5479	1.24966		11.5479	101.932		11.5479	200.276
	11.561	1.25075		11.561	101.944		11.561	200.306
	11.5741	1.23398		11.5741	101.976		11.5741	200.285
	11.5872	1.23653		11.5872	101.967		11.5872	200.292
	11.6004	1.27919		11.6004	101.953		11.6004	200.273
	11.6135	1.28465		11.6135	101.918		11.6135	200.28
	11.6266	1.26242		11.6266	101.927		11.6266	200.284
	11.6398	1.29122		11.6398	101.939		11.6398	200.28
	11.6529	1.31491		11.6529	101.989		11.6529	200.282
	11.666	1.25257		11.666	101.925		11.666	200.277
	11.6791	1.25549		11.6791	101.926		11.6791	200.274
	11.6923	1.26278		11.6923	101.83		11.6923	200.28
	11.7054	1.26533		11.7054	101.909		11.7054	200.269
	11.7185	1.24565		11.7185	101.909		11.7185	200.289
	11.7317	1.23471		11.7317	101.837		11.7317	200.275
	11.7448	1.28356		11.7448	101.899		11.7448	200.265
	11.7579	1.27955		11.7579	101.84		11.7579	200.277
	11.7711	1.25221		11.7711	101.885		11.7711	200.269
	11.7842	1.20555		11.7842	101.86		11.7842	200.274
	11.7973	1.25987		11.7973	101.898		11.7973	200.267
	11.8104	1.20846		11.8104	101.879		11.8104	200.274
	11.8236	1.24273		11.8236	101.88		11.8236	200.263
	11.8367	1.19425		11.8367	101.904		11.8367	200.277
	11.8498	1.22268		11.8498	101.848		11.8498	200.278
	11.863	1.23508		11.863	101.819		11.863	200.256
	11.8761	1.21867		11.8761	101.881		11.8761	200.28
	11.8892	1.20774		11.8892	101.877		11.8892	200.262
	11.9024	1.24018		11.9024	101.844		11.9024	200.285
	11.9155	1.25112		11.9155	101.843		11.9155	200.271
	11.9286	1.27117		11.9286	101.857		11.9286	200.266
	11.9418	1.25112		11.9418	101.849		11.9418	200.248
	11.9549	1.23544		11.9549	101.831		11.9549	200.267
	11.968	1.22851		11.968	101.859		11.968	200.269
	11.9811	1.24091		11.9811	101.872		11.9811	200.269
	11.9943	1.2646		11.9943	101.863		11.9943	200.279
	12.0074	1.18368		12.0074	101.849		12.0074	200.298
	12.0205	1.277		12.0205	101.864		12.0205	200.256
	12.0337	1.22159		12.0337	101.812		12.0337	200.271
	12.0468	1.23726		12.0468	101.797		12.0468	200.265
	12.0599	1.18951		12.0599	101.87		12.0599	200.25
	12.0731	1.24054		12.0731	101.862		12.0731	200.263
	12.0862	1.19899		12.0862	101.81		12.0862	200.267
	12.0993	1.19425		12.0993	101.83		12.0993	200.251
	12.1125	1.21175		12.1125	101.813		12.1125	200.254
	12.1256	1.20518		12.1256	101.824		12.1256	200.259
	12.1387	1.20263		12.1387	101.82		12.1387	200.27
	12.1518	1.22851		12.1518	101.824		12.1518	200.249
	12.165	1.23945		12.165	101.845		12.165	200.275
	12.1781	1.20774		12.1781	101.842		12.1781	200.263
	12.1912	1.18039		12.1912	101.805		12.1912	200.261
	12.2044	1.20737		12.2044	101.869		12.2044	200.256
	12.2175	1.1917		12.2175	101.845		12.2175	200.251
	12.2306	1.17967		12.2306	101.805		12.2306	200.257
	12.2438	1.18112		12.2438	101.862		12.2438	200.254
	12.2569	1.18185		12.2569	101.84		12.2569	200.259
	12.27	1.22086		12.27	101.856		12.27	200.29
	12.2831	1.20628		12.2831	101.8		12.2831	200.252
	12.2963	1.18805		12.2963	101.802		12.2963	200.261
	12.3094	1.22815		12.3094	101.776		12.3094	200.257
	12.3225	1.20008		12.3225	101.821		12.3225	200.24
	12.3357	1.18987		12.3357	101.756		12.3357	200.266
	12.3488	1.19498		12.3488	101.821		12.3488	200.269
	12.3619	1.20373		12.3619	101.813		12.3619	200.261
	12.375	1.16873		12.375	101.735		12.375	200.248
	12.3882	1.19643		12.3882	101.767		12.3882	200.257
	12.4013	1.17821		12.4013	101.779		12.4013	200.258
	12.4144	1.18914		12.4144	101.824		12.4144	200.271
	12.4276	1.17748		12.4276	101.735		12.4276	200.247
	12.4407	1.19097		12.4407	101.782		12.4407	200.261
	12.4538	1.16727		12.4538	101.767		12.4538	200.257
	12.467	1.15633		12.467	101.839		12.467	200.251
	12.4801	1.18513		12.4801	101.783		12.4801	200.255
	12.4932	1.19534		12.4932	101.833		12.4932	200.244
	12.5064	1.19352		12.5064	101.74		12.5064	200.251
	12.5195	1.14613		12.5195	101.813		12.5195	200.244
	12.5326	1.17128		12.5326	101.772		12.5326	200.253
	12.5457	1.14576		12.5457	101.813		12.5457	200.24
	12.5589	1.17347		12.5589	101.739		12.5589	200.261
	12.572	1.16508		12.572	101.769		12.572	200.269
	12.5851	1.18586		12.5851	101.757		12.5851	200.244
	12.5983	1.11696		12.5983	101.798		12.5983	200.236
	12.6114	1.15962		12.6114	101.722		12.6114	200.246
	12.6245	1.14941		12.6245	101.765		12.6245	200.261
	12.6377	1.17894		12.6377	101.821		12.6377	200.253
	12.6508	1.12899		12.6508	101.781		12.6508	200.248
	12.6639	1.1392		12.6639	101.796		12.6639	200.241
	12.677	1.15816		12.677	101.776		12.677	200.255
	12.6902	1.11952		12.6902	101.827		12.6902	200.247
	12.7033	1.16363		12.7033	101.759		12.7033	200.247
	12.7164	1.16253		12.7164	101.753		12.7164	200.256
	12.7296	1.16399		12.7296	101.767		12.7296	200.259
	12.7427	1.13628		12.7427	101.726		12.7427	200.265
	12.7558	1.17237		12.7558	101.788		12.7558	200.215
	12.769	1.11441		12.769	101.764		12.769	200.257
	12.7821	1.12571		12.7821	101.735		12.7821	200.259
	12.7952	1.15378		12.7952	101.714		12.7952	200.236
	12.8084	1.14722		12.8084	101.71		12.8084	200.239
	12.8215	1.12754		12.8215	101.655		12.8215	200.246
	12.8346	1.12936		12.8346	101.733		12.8346	200.22
	12.8477	1.1454		12.8477	101.731		12.8477	200.223
	12.8609	1.13738		12.8609	101.714		12.8609	200.245
	12.874	1.13556		12.874	101.726		12.874	200.25
	12.8871	1.15816		12.8871	101.746		12.8871	200.241
	12.9003	1.14503		12.9003	101.727		12.9003	200.241
	12.9134	1.10749		12.9134	101.694		12.9134	200.248
	12.9265	1.168		12.9265	101.766		12.9265	200.252
	12.9397	1.12717		12.9397	101.74		12.9397	200.246
	12.9528	1.13009		12.9528	101.641		12.9528	200.236
	12.9659	1.11587		12.9659	101.705		12.9659	200.232
	12.9791	1.14139		12.9791	101.673		12.9791	200.228
	12.9922	1.11769		12.9922	101.741		12.9922	200.236
	13.0053	1.14139		13.0053	101.677		13.0053	200.235
	13.0184	1.13847		13.0184	101.649		13.0184	200.251
	13.0316	1.13811		13.0316	101.744		13.0316	200.243
	13.0447	1.15123		13.0447	101.678		13.0447	200.238
	13.0578	1.11295		13.0578	101.712		13.0578	200.242
	13.071	1.12936		13.071	101.72		13.071	200.248
	13.0841	1.13628		13.0841	101.707		13.0841	200.231
	13.0972	1.11587		13.0972	101.715		13.0972	200.232
	13.1104	1.11623		13.1104	101.693		13.1104	200.241
	13.1235	1.14285		13.1235	101.704		13.1235	200.238
	13.1366	1.11587		13.1366	101.653		13.1366	200.232
	13.1497	1.11295		13.1497	101.729		13.1497	200.231
	13.1629	1.06994		13.1629	101.668		13.1629	200.215
	13.176	1.11769		13.176	101.691		13.176	200.242
	13.1891	1.08233		13.1891	101.72		13.1891	200.244
	13.2023	1.12644		13.2023	101.666		13.2023	200.239
	13.2154	1.1053		13.2154	101.674		13.2154	200.239
	13.2285	1.09072		13.2285	101.662		13.2285	200.249
	13.2416	1.11587		13.2416	101.657		13.2416	200.217
	13.2548	1.12353		13.2548	101.673		13.2548	200.227
	13.2679	1.08306		13.2679	101.698		13.2679	200.244
	13.281	1.11222		13.281	101.697		13.281	200.231
	13.2942	1.11441		13.2942	101.664		13.2942	200.228
	13.3073	1.12936		13.3073	101.656		13.3073	200.217
	13.3204	1.06301		13.3204	101.653		13.3204	200.232
	13.3336	1.05025		13.3336	101.681		13.3336	200.212
	13.3467	1.11806		13.3467	101.626		13.3467	200.229
	13.3598	1.06994		13.3598	101.597		13.3598	200.223
	13.373	1.11077		13.373	101.639		13.373	200.234
	13.3861	1.08343		13.3861	101.679		13.3861	200.239
	13.3992	1.08744		13.3992	101.634		13.3992	200.247
	13.4123	1.06192		13.4123	101.674		13.4123	200.234
	13.4255	1.06957		13.4255	101.644		13.4255	200.232
	13.4386	1.05499		13.4386	101.671		13.4386	200.236
	13.4517	1.06119		13.4517	101.661		13.4517	200.226
	13.4649	1.05973		13.4649	101.605		13.4649	200.23
	13.478	1.07067		13.478	101.631		13.478	200.242
	13.4911	1.07759		13.4911	101.622		13.4911	200.222
	13.5043	1.05135		13.5043	101.618		13.5043	200.224
	13.5174	1.02619		13.5174	101.614		13.5174	200.229
	13.5305	1.08379		13.5305	101.552		13.5305	200.239
	13.5436	1.08962		13.5436	101.645		13.5436	200.236
	13.5568	1.06666		13.5568	101.636		13.5568	200.242
	13.5699	1.07905		13.5699	101.581		13.5699	200.244
	13.583	1.06228		13.583	101.636		13.583	200.219
	13.5962	1.05317		13.5962	101.664		13.5962	200.226
	13.6093	1.07869		13.6093	101.581		13.6093	200.221
	13.6224	1.05244		13.6224	101.617		13.6224	200.237
	13.6356	1.06921		13.6356	101.601		13.6356	200.218
	13.6487	1.06338		13.6487	101.641		13.6487	200.232
	13.6618	1.05171		13.6618	101.621		13.6618	200.223
	13.675	1.10275		13.675	101.636		13.675	200.229
	13.6881	1.07577		13.6881	101.618		13.6881	200.202
	13.7012	1.06775		13.7012	101.573		13.7012	200.25
	13.7143	1.05244		13.7143	101.571		13.7143	200.233
	13.7275	1.04077		13.7275	101.604		13.7275	200.241
	13.7406	1.04114		13.7406	101.626		13.7406	200.221
	13.7537	1.06228		13.7537	101.552		13.7537	200.206
	13.7669	1.05317		13.7669	101.62		13.7669	200.227
	13.78	1.08051		13.78	101.596		13.78	200.22
	13.7931	1.07322		13.7931	101.633		13.7931	200.212
	13.8063	1.07832		13.8063	101.579		13.8063	200.21
	13.8194	1.00067		13.8194	101.597		13.8194	200.21
	13.8325	1.05025		13.8325	101.568		13.8325	200.223
	13.8456	1.02765		13.8456	101.568		13.8456	200.221
	13.8588	1.04077		13.8588	101.56		13.8588	200.205
	13.8719	1.01562		13.8719	101.536		13.8719	200.213
	13.885	1.07176		13.885	101.571		13.885	200.21
	13.8982	1.02546		13.8982	101.625		13.8982	200.219
	13.9113	1.02473		13.9113	101.582		13.9113	200.215
	13.9244	0.99302		13.9244	101.553		13.9244	200.213
	13.9376	0.99156		13.9376	101.573		13.9376	200.253
	13.9507	1.05681		13.9507	101.581		13.9507	200.214
	13.9638	1.04551		13.9638	101.583		13.9638	200.204
	13.977	1.04442		13.977	101.589		13.977	200.225
	13.9901	1.03458		13.9901	101.514		13.9901	200.214
	14.0032	0.99484		14.0032	101.561		14.0032	200.242
	14.0163	1.04369		14.0163	101.534		14.0163	200.218
	14.0295	0.98719		14.0295	101.527		14.0295	200.204
	14.0426	1.01343		14.0426	101.609		14.0426	200.213
	14.0557	1.0189		14.0557	101.542		14.0557	200.222
	14.0689	1.00869		14.0689	101.556		14.0689	200.226
	14.082	0.99922		14.082	101.52		14.082	200.233
	14.0951	1.02364		14.0951	101.582		14.0951	200.221
	14.1082	0.97333		14.1082	101.584		14.1082	200.207
	14.1214	1.02802		14.1214	101.483		14.1214	200.222
	14.1345	1.02947		14.1345	101.544		14.1345	200.215
	14.1476	1.01161		14.1476	101.534		14.1476	200.217
	14.1608	1.04005		14.1608	101.545		14.1608	200.215
	14.1739	0.99083		14.1739	101.542		14.1739	200.23
	14.187	1.01343		14.187	101.526		14.187	200.229
	14.2002	1.02364		14.2002	101.532		14.2002	200.244
	14.2133	0.99594		14.2133	101.515		14.2133	200.232
	14.2264	1.04114		14.2264	101.532		14.2264	200.236
	14.2395	0.99047		14.2395	101.513		14.2395	200.244
	14.2527	0.98864		14.2527	101.502		14.2527	200.238
	14.2658	0.9788		14.2658	101.552		14.2658	200.239
	14.2789	1.01125		14.2789	101.517		14.2789	200.229
	14.2921	0.99557		14.2921	101.548		14.2921	200.247
	14.3052	1.03458		14.3052	101.569		14.3052	200.262
	14.3183	0.99375		14.3183	101.555		14.3183	200.256
	14.3315	1.01671		14.3315	101.511		14.3315	200.263
	14.3446	0.99265		14.3446	101.519		14.3446	200.261
	14.3577	0.99885		14.3577	101.527		14.3577	200.242
	14.3709	0.98172		14.3709	101.503		14.3709	200.268
	14.384	1.00906		14.384	101.532		14.384	200.23
	14.3971	0.99229		14.3971	101.507		14.3971	200.244
	14.4102	0.98536		14.4102	101.532		14.4102	200.233
	14.4234	0.97953		14.4234	101.509		14.4234	200.234
	14.4365	1.00651		14.4365	101.564		14.4365	200.215
	14.4496	0.98172		14.4496	101.536		14.4496	200.226
	14.4628	0.98974		14.4628	101.484		14.4628	200.231
	14.4759	0.99922		14.4759	101.487		14.4759	200.203
	14.489	0.95438		14.489	101.474		14.489	200.226
	14.5022	0.985		14.5022	101.482		14.5022	200.227
	14.5153	0.98864		14.5153	101.518		14.5153	200.214
	14.5284	1.02072		14.5284	101.507		14.5284	200.216
	14.5416	0.97625		14.5416	101.509		14.5416	200.2
	14.5547	0.9726		14.5547	101.501		14.5547	200.21
	14.5678	0.93651		14.5678	101.456		14.5678	200.203
	14.5809	0.9737		14.5809	101.431		14.5809	200.206
	14.5941	0.96714		14.5941	101.476		14.5941	200.196
	14.6072	0.96787		14.6072	101.487		14.6072	200.217
	14.6203	0.96313		14.6203	101.482		14.6203	200.204
	14.6335	0.99594		14.6335	101.477		14.6335	200.206
	14.6466	0.94818		14.6466	101.507		14.6466	200.204
	14.6597	0.97333		14.6597	101.497		14.6597	200.196
	14.6729	0.95219		14.6729	101.477		14.6729	200.204
	14.686	0.94563		14.686	101.421		14.686	200.208
	14.6991	0.97552		14.6991	101.422		14.6991	200.206
	14.7122	0.99666		14.7122	101.458		14.7122	200.212
	14.7254	0.94854		14.7254	101.433		14.7254	200.204
	14.7385	0.94453		14.7385	101.494		14.7385	200.2
	14.7516	0.95438		14.7516	101.42		14.7516	200.219
	14.7648	0.93469		14.7648	101.436		14.7648	200.192
	14.7779	0.97443		14.7779	101.445		14.7779	200.207
	14.791	0.96714		14.791	101.436		14.791	200.205
	14.8042	0.96094		14.8042	101.441		14.8042	200.21
	14.8173	0.92157		14.8173	101.469		14.8173	200.209
	14.8304	0.91245		14.8304	101.436		14.8304	200.2
	14.8436	0.91683		14.8436	101.44		14.8436	200.208
	14.8567	0.93323		14.8567	101.452		14.8567	200.221
	14.8698	0.94526		14.8698	101.407		14.8698	200.213
	14.8829	0.94016		14.8829	101.441		14.8829	200.219
	14.8961	0.90334		14.8961	101.418		14.8961	200.216
	14.9092	0.9223		14.9092	101.467		14.9092	200.217
	14.9223	0.92704		14.9223	101.385		14.9223	200.21
	14.9355	0.94964		14.9355	101.446		14.9355	200.215
	14.9486	0.95146		14.9486	101.444		14.9486	200.215
	14.9617	0.9624		14.9617	101.468		14.9617	200.202
	14.9748	0.94016		14.9748	101.37		14.9748	200.206
	14.988	0.91719		14.988	101.421		14.988	200.2
	15.0011	0.98609		15.0011	101.336		15.0011	200.205
	15.0142	0.98864		15.0142	101.44		15.0142	200.191
	15.0274	0.92631		15.0274	101.427		15.0274	200.213
	15.0405	0.93178		15.0405	101.399		15.0405	200.205
	15.0536	0.93724		15.0536	101.363		15.0536	200.189
	15.0668	0.93579		15.0668	101.416		15.0668	200.18
	15.0799	0.91756		15.0799	101.353		15.0799	200.194
	15.093	0.90772		15.093	101.408		15.093	200.196
	15.1061	0.8935		15.1061	101.392		15.1061	200.211
	15.1193	0.9161		15.1193	101.416		15.1193	200.187
	15.1324	0.95365		15.1324	101.405		15.1324	200.211
	15.1455	0.9223		15.1455	101.381		15.1455	200.19
	15.1587	0.8986		15.1587	101.394		15.1587	200.202
	15.1718	0.90626		15.1718	101.335		15.1718	200.202
	15.1849	0.93396		15.1849	101.372		15.1849	200.187
	15.1981	0.95037		15.1981	101.44		15.1981	200.177
	15.2112	0.93433		15.2112	101.375		15.2112	200.186
	15.2243	0.88767		15.2243	101.389		15.2243	200.195
	15.2375	0.91318		15.2375	101.383		15.2375	200.207
	15.2506	0.88001		15.2506	101.312		15.2506	200.192
	15.2637	0.91063		15.2637	101.387		15.2637	200.187
	15.2768	0.8709		15.2768	101.366		15.2768	200.192
	15.29	0.91027		15.29	101.343		15.29	200.195
	15.3031	0.89095		15.3031	101.33		15.3031	200.198
	15.3162	0.89532		15.3162	101.402		15.3162	200.185
	15.3294	0.92376		15.3294	101.402		15.3294	200.197
	15.3425	0.86105		15.3425	101.418		15.3425	200.193
	15.3556	0.92412		15.3556	101.341		15.3556	200.194
	15.3688	0.87855		15.3688	101.359		15.3688	200.188
	15.3819	0.90699		15.3819	101.364		15.3819	200.198
	15.395	0.88037		15.395	101.359		15.395	200.198
	15.4081	0.90699		15.4081	101.364		15.4081	200.213
	15.4213	0.88438		15.4213	101.341		15.4213	200.201
	15.4344	0.91938		15.4344	101.369		15.4344	200.191
	15.4475	0.89824		15.4475	101.344		15.4475	200.185
	15.4607	0.86616		15.4607	101.366		15.4607	200.209
	15.4738	0.88767		15.4738	101.351		15.4738	200.192
	15.4869	0.88074		15.4869	101.346		15.4869	200.187
	15.5001	0.92339		15.5001	101.353		15.5001	200.19
	15.5132	0.88767		15.5132	101.356		15.5132	200.191
	15.5263	0.90626		15.5263	101.363		15.5263	200.196
	15.5395	0.86105		15.5395	101.327		15.5395	200.19
	15.5526	0.88621		15.5526	101.346		15.5526	200.19
	15.5657	0.87272		15.5657	101.327		15.5657	200.196
	15.5788	0.88438		15.5788	101.368		15.5788	200.187
	15.592	0.91719		15.592	101.286		15.592	200.175
	15.6051	0.88475		15.6051	101.352		15.6051	200.189
	15.6182	0.82642		15.6182	101.346		15.6182	200.196
	15.6314	0.87564		15.6314	101.304		15.6314	200.175
	15.6445	0.87782		15.6445	101.347		15.6445	200.198
	15.6576	0.89933		15.6576	101.298		15.6576	200.189
	15.6707	0.89824		15.6707	101.345		15.6707	200.18
	15.6839	0.88037		15.6839	101.313		15.6839	200.182
	15.697	0.87636		15.697	101.312		15.697	200.186
	15.7102	0.8709		15.7102	101.289		15.7102	200.202
	15.7233	0.84173		15.7233	101.33		15.7233	200.203
	15.7364	0.87017		15.7364	101.337		15.7364	200.183
	15.7495	0.88402		15.7495	101.31		15.7495	200.192
	15.7627	0.84173		15.7627	101.33		15.7627	200.188
	15.7758	0.87855		15.7758	101.277		15.7758	200.205
	15.7889	0.87855		15.7889	101.3		15.7889	200.192
	15.8021	0.8596		15.8021	101.295		15.8021	200.192
	15.8152	0.876		15.8152	101.333		15.8152	200.185
	15.8283	0.86798		15.8283	101.319		15.8283	200.2
	15.8415	0.86725		15.8415	101.327		15.8415	200.191
	15.8546	0.85085		15.8546	101.291		15.8546	200.197
	15.8677	0.85704		15.8677	101.332		15.8677	200.208
	15.8808	0.86433		15.8808	101.308		15.8808	200.186
	15.894	0.83991		15.894	101.291		15.894	200.189
	15.9071	0.88803		15.9071	101.314		15.9071	200.186
	15.9202	0.83918		15.9202	101.3		15.9202	200.187
	15.9334	0.83882		15.9334	101.254		15.9334	200.184
	15.9465	0.8246		15.9465	101.306		15.9465	200.188
	15.9596	0.8308		15.9596	101.326		15.9596	200.19
	15.9727	0.83626		15.9727	101.297		15.9727	200.173
	15.9859	0.83481		15.9859	101.279		15.9859	200.153
	15.999	0.83153		15.999	101.313		15.999	200.189
	16.0121	0.85158		16.0121	101.268		16.0121	200.194
	16.0253	0.82788		16.0253	101.268		16.0253	200.179
	16.0384	0.83371		16.0384	101.301		16.0384	200.193
	16.0515	0.83554		16.0515	101.306		16.0515	200.179
	16.0647	0.8472		16.0647	101.308		16.0647	200.175
	16.0778	0.85048		16.0778	101.249		16.0778	200.191
	16.0909	0.87673		16.0909	101.296		16.0909	200.189
	16.1041	0.83408		16.1041	101.262		16.1041	200.182
	16.1172	0.84939		16.1172	101.285		16.1172	200.175
	16.1303	0.84684		16.1303	101.265		16.1303	200.201
	16.1434	0.82715		16.1434	101.275		16.1434	200.177
	16.1566	0.83481		16.1566	101.29		16.1566	200.184
	16.1697	0.85486		16.1697	101.307		16.1697	200.174
	16.1828	0.81293		16.1828	101.248		16.1828	200.177
	16.196	0.8246		16.196	101.296		16.196	200.194
	16.2091	0.82861		16.2091	101.253		16.2091	200.186
	16.2222	0.80856		16.2222	101.233		16.2222	200.173
	16.2354	0.79799		16.2354	101.344		16.2354	200.189
	16.2485	0.79835		16.2485	101.273		16.2485	200.18
	16.2616	0.81767		16.2616	101.267		16.2616	200.183
	16.2748	0.84647		16.2748	101.238		16.2748	200.2
	16.2879	0.8308		16.2879	101.238		16.2879	200.183
	16.301	0.7845		16.301	101.214		16.301	200.179
	16.3141	0.83517		16.3141	101.25		16.3141	200.206
	16.3273	0.81002		16.3273	101.221		16.3273	200.179
	16.3404	0.8071		16.3404	101.316		16.3404	200.193
	16.3535	0.80637		16.3535	101.246		16.3535	200.179
	16.3667	0.82022		16.3667	101.209		16.3667	200.181
	16.3798	0.82241		16.3798	101.201		16.3798	200.189
	16.3929	0.82278		16.3929	101.245		16.3929	200.173
	16.4061	0.80382		16.4061	101.268		16.4061	200.189
	16.4192	0.7958		16.4192	101.273		16.4192	200.177
	16.4323	0.79653		16.4323	101.252		16.4323	200.183
	16.4454	0.8246		16.4454	101.242		16.4454	200.184
	16.4586	0.7896		16.4586	101.238		16.4586	200.189
	16.4717	0.77648		16.4717	101.249		16.4717	200.176
	16.4848	0.77721		16.4848	101.268		16.4848	200.181
	16.498	0.77903		16.498	101.234		16.498	200.17
	16.5111	0.78122		16.5111	101.168		16.5111	200.193
	16.5242	0.77575		16.5242	101.209		16.5242	200.187
	16.5373	0.79872		16.5373	101.217		16.5373	200.183
	16.5505	0.8195		16.5505	101.25		16.5505	200.19
	16.5636	0.77648		16.5636	101.225		16.5636	200.183
	16.5767	0.79143		16.5767	101.216		16.5767	200.181
	16.5899	0.80601		16.5899	101.227		16.5899	200.183
	16.603	0.80017		16.603	101.224		16.603	200.192
	16.6161	0.81512		16.6161	101.197		16.6161	200.192
	16.6293	0.77502		16.6293	101.213		16.6293	200.178
	16.6424	0.79507		16.6424	101.143		16.6424	200.193
	16.6555	0.78049		16.6555	101.213		16.6555	200.187
	16.6687	0.78742		16.6687	101.204		16.6687	200.19
	16.6818	0.78815		16.6818	101.186		16.6818	200.181
	16.6949	0.78049		16.6949	101.189		16.6949	200.179
	16.7081	0.78195		16.7081	101.205		16.7081	200.192
	16.7212	0.78815		16.7212	101.212		16.7212	200.192
	16.7343	0.78887		16.7343	101.158		16.7343	200.185
	16.7474	0.78705		16.7474	101.128		16.7474	200.183
	16.7606	0.78523		16.7606	101.18		16.7606	200.17
	16.7737	0.77466		16.7737	101.188		16.7737	200.202
	16.7868	0.79179		16.7868	101.175		16.7868	200.177
	16.8	0.78559		16.8	101.191		16.8	200.187
	16.8131	0.79033		16.8131	101.156		16.8131	200.186
	16.8262	0.79179		16.8262	101.199		16.8262	200.174
	16.8393	0.78559		16.8393	101.162		16.8393	200.196
	16.8525	0.80564		16.8525	101.185		16.8525	200.176
	16.8656	0.76737		16.8656	101.138		16.8656	200.188
	16.8787	0.7608		16.8787	101.216		16.8787	200.179
	16.8919	0.78705		16.8919	101.229		16.8919	200.166
	16.905	0.76554		16.905	101.195		16.905	200.186
	16.9181	0.78815		16.9181	101.132		16.9181	200.176
	16.9313	0.75096		16.9313	101.189		16.9313	200.185
	16.9444	0.74185		16.9444	101.17		16.9444	200.177
	16.9575	0.76263		16.9575	101.13		16.9575	200.186
	16.9706	0.74367		16.9706	101.214		16.9706	200.194
	16.9838	0.7608		16.9838	101.183		16.9838	200.185
	16.9969	0.76445		16.9969	101.173		16.9969	200.189
	17.01	0.74075		17.01	101.148		17.01	200.176
	17.0232	0.76409		17.0232	101.126		17.0232	200.173
	17.0363	0.75534		17.0363	101.169		17.0363	200.172
	17.0494	0.76117		17.0494	101.184		17.0494	200.175
	17.0626	0.76955		17.0626	101.165		17.0626	200.192
	17.0757	0.73164		17.0757	101.123		17.0757	200.19
	17.0888	0.75169		17.0888	101.164		17.0888	200.181
	17.102	0.79507		17.102	101.167		17.102	200.185
	17.1151	0.7907		17.1151	101.174		17.1151	200.187
	17.1282	0.74586		17.1282	101.116		17.1282	200.181
	17.1413	0.74695		17.1413	101.113		17.1413	200.185
	17.1545	0.73383		17.1545	101.154		17.1545	200.181
	17.1676	0.76008		17.1676	101.144		17.1676	200.179
	17.1807	0.74331		17.1807	101.129		17.1807	200.178
	17.1939	0.76445		17.1939	101.147		17.1939	200.168
	17.207	0.77539		17.207	101.168		17.207	200.162
	17.2201	0.71123		17.2201	101.136		17.2201	200.189
	17.2333	0.7444		17.2333	101.151		17.2333	200.187
	17.2464	0.728		17.2464	101.097		17.2464	200.172
	17.2595	0.76846		17.2595	101.166		17.2595	200.185
	17.2726	0.75643		17.2726	101.096		17.2726	200.196
	17.2858	0.74768		17.2858	101.099		17.2858	200.191
	17.2989	0.74367		17.2989	101.133		17.2989	200.171
	17.312	0.7207		17.312	101.133		17.312	200.217
	17.3252	0.72945		17.3252	101.105		17.3252	200.177
	17.3383	0.73128		17.3383	101.161		17.3383	200.182
	17.3514	0.74768		17.3514	101.109		17.3514	200.195
	17.3646	0.74075		17.3646	101.131		17.3646	200.21
	17.3777	0.72763		17.3777	101.154		17.3777	200.198
	17.3908	0.7207		17.3908	101.122		17.3908	200.194
	17.4039	0.73018		17.4039	101.129		17.4039	200.192
	17.4171	0.73492		17.4171	101.122		17.4171	200.211
	17.4302	0.73273		17.4302	101.126		17.4302	200.181
	17.4433	0.75023		17.4433	101.044		17.4433	200.183
	17.4565	0.7382		17.4565	101.147		17.4565	200.198
	17.4696	0.73529		17.4696	101.139		17.4696	200.182
	17.4827	0.69847		17.4827	101.124		17.4827	200.208
	17.4959	0.70138		17.4959	101.119		17.4959	200.198
	17.509	0.73383		17.509	101.073		17.509	200.2
	17.5221	0.69555		17.5221	101.122		17.5221	200.218
	17.5353	0.7094		17.5353	101.101		17.5353	200.226
	17.5484	0.72471		17.5484	101.138		17.5484	200.219
	17.5615	0.73711		17.5615	101.113		17.5615	200.244
	17.5746	0.71196		17.5746	101.16		17.5746	200.238
	17.5878	0.70065		17.5878	101.141		17.5878	200.27
	17.6009	0.72617		17.6009	101.143		17.6009	200.294
	17.614	0.71742		17.614	101.128		17.614	200.303
	17.6272	0.71633		17.6272	101.104		17.6272	200.312
	17.6403	0.73346		17.6403	101.148		17.6403	200.301
	17.6534	0.6879		17.6534	101.122		17.6534	200.321
	17.6666	0.71998		17.6666	101.135		17.6666	200.346
	17.6797	0.72654		17.6797	101.083		17.6797	200.311
	17.6928	0.71451		17.6928	101.081		17.6928	200.287
	17.706	0.72544		17.706	101.099		17.706	200.26
	17.7191	0.72836		17.7191	101.093		17.7191	200.232
	17.7322	0.71815		17.7322	101.094		17.7322	200.229
	17.7453	0.73383		17.7453	101.068		17.7453	200.207
	17.7585	0.71779		17.7585	101.113		17.7585	200.213
	17.7716	0.72289		17.7716	101.069		17.7716	200.185
	17.7847	0.69847		17.7847	101.061		17.7847	200.18
	17.7979	0.71123		17.7979	101.103		17.7979	200.179
	17.811	0.75789		17.811	101.045		17.811	200.181
	17.8241	0.70503		17.8241	101.062		17.8241	200.17
	17.8373	0.72581		17.8373	101.109		17.8373	200.177
	17.8504	0.71341		17.8504	101.099		17.8504	200.183
	17.8635	0.68607		17.8635	101.083		17.8635	200.19
	17.8766	0.69482		17.8766	101.083		17.8766	200.171
	17.8898	0.73091		17.8898	101.046		17.8898	200.173
	17.9029	0.68498		17.9029	101.045		17.9029	200.172
	17.916	0.69774		17.916	101.057		17.916	200.177
	17.9292	0.69774		17.9292	101.048		17.9292	200.189
	17.9423	0.71451		17.9423	101.07		17.9423	200.175
	17.9554	0.72289		17.9554	101.076		17.9554	200.179
	17.9686	0.71706		17.9686	101.065		17.9686	200.161
	17.9817	0.6693		17.9817	101.07		17.9817	200.184
	17.9948	0.71196		17.9948	101.103		17.9948	200.186
	18.0079	0.72763		18.0079	101.064		18.0079	200.18
	18.0211	0.72107		18.0211	101.049		18.0211	200.173
	18.0342	0.72435		18.0342	101.094		18.0342	200.185
	18.0473	0.7094		18.0473	101.083		18.0473	200.183
	18.0605	0.69446		18.0605	101.035		18.0605	200.164
	18.0736	0.7094		18.0736	101.098		18.0736	200.191
	18.0867	0.67805		18.0867	101.07		18.0867	200.186
	18.0999	0.67878		18.0999	101.104		18.0999	200.177
	18.113	0.68935		18.113	101.02		18.113	200.172
	18.1261	0.69154		18.1261	101.025		18.1261	200.175
	18.1393	0.70284		18.1393	101.044		18.1393	200.171
	18.1524	0.69993		18.1524	101.076		18.1524	200.178
	18.1655	0.68352		18.1655	101.054		18.1655	200.173
	18.1786	0.693		18.1786	101.09		18.1786	200.184
	18.1918	0.70321		18.1918	101.028		18.1918	200.17
	18.2049	0.68862		18.2049	101.054		18.2049	200.152
	18.218	0.67258		18.218	101.043		18.218	200.184
	18.2312	0.6642		18.2312	101.048		18.2312	200.177
	18.2443	0.67623		18.2443	101.02		18.2443	200.173
	18.2574	0.66238		18.2574	101.028		18.2574	200.164
	18.2706	0.71123		18.2706	101.015		18.2706	200.171
	18.2837	0.66857		18.2837	101		18.2837	200.179
	18.2968	0.64634		18.2968	101.009		18.2968	200.168
	18.3099	0.68352		18.3099	101.012		18.3099	200.168
	18.3231	0.66566		18.3231	101.028		18.3231	200.173
	18.3362	0.67441		18.3362	100.991		18.3362	200.169
	18.3493	0.65983		18.3493	101.069		18.3493	200.159
	18.3625	0.71852		18.3625	101.009		18.3625	200.17
	18.3756	0.66566		18.3756	101.007		18.3756	200.166
	18.3887	0.68826		18.3887	101.033		18.3887	200.172
	18.4018	0.68024		18.4018	101.043		18.4018	200.174
	18.415	0.69482		18.415	101.033		18.415	200.186
	18.4281	0.66821		18.4281	101.029		18.4281	200.174
	18.4412	0.66857		18.4412	100.998		18.4412	200.161
	18.4544	0.6992		18.4544	100.987		18.4544	200.155
	18.4675	0.68644		18.4675	101.007		18.4675	200.171
	18.4806	0.64925		18.4806	101.015		18.4806	200.168
	18.4938	0.65144		18.4938	100.977		18.4938	200.175
	18.5069	0.67805		18.5069	101.061		18.5069	200.166
	18.52	0.67404		18.52	101.021		18.52	200.177
	18.5332	0.66566		18.5332	101.042		18.5332	200.171
	18.5463	0.69263		18.5463	101.049		18.5463	200.176
	18.5594	0.68607		18.5594	101.023		18.5594	200.178
	18.5725	0.68862		18.5725	101.066		18.5725	200.171
	18.5857	0.65326		18.5857	101.074		18.5857	200.173
	18.5988	0.68389		18.5988	101.027		18.5988	200.173
	18.6119	0.62665		18.6119	100.984		18.6119	200.177
	18.6251	0.6591		18.6251	101.028		18.6251	200.172
	18.6382	0.67186		18.6382	101.014		18.6382	200.183
	18.6513	0.66821		18.6513	101.031		18.6513	200.189
	18.6645	0.66712		18.6645	101.016		18.6645	200.179
	18.6776	0.67514		18.6776	100.992		18.6776	200.178
	18.6907	0.66456		18.6907	101.013		18.6907	200.172
	18.7038	0.69045		18.7038	101.04		18.7038	200.192
	18.717	0.69592		18.717	101.007		18.717	200.171
	18.7301	0.66602		18.7301	101.059		18.7301	200.202
	18.7432	0.7043		18.7432	101.063		18.7432	200.192
	18.7564	0.67222		18.7564	101.006		18.7564	200.181
	18.7695	0.67805		18.7695	101.02		18.7695	200.193
	18.7826	0.6806		18.7826	101.031		18.7826	200.185
	18.7958	0.67514		18.7958	101.002		18.7958	200.201
	18.8089	0.67696		18.8089	101.031		18.8089	200.196
	18.822	0.6591		18.822	101.01		18.822	200.182
	18.8351	0.66967		18.8351	101.016		18.8351	200.171
	18.8483	0.64488		18.8483	100.983		18.8483	200.156
	18.8614	0.66092		18.8614	100.967		18.8614	200.18
	18.8745	0.67222		18.8745	101.042		18.8745	200.163
	18.8877	0.6467		18.8877	100.998		18.8877	200.175
	18.9008	0.65108		18.9008	100.945		18.9008	200.169
	18.9139	0.62009		18.9139	101.013		18.9139	200.165
	18.9271	0.66493		18.9271	100.974		18.9271	200.162
	18.9402	0.6405		18.9402	100.95		18.9402	200.159
	18.9533	0.62191		18.9533	100.977		18.9533	200.168
	18.9665	0.6241		18.9665	100.99		18.9665	200.157
	18.9796	0.6478		18.9796	100.984		18.9796	200.157
	18.9927	0.62337		18.9927	100.976		18.9927	200.173
	19.0058	0.63066		19.0058	100.96		19.0058	200.166
	19.019	0.64379		19.019	100.975		19.019	200.165
	19.0321	0.63978		19.0321	100.979		19.0321	200.165
	19.0452	0.63321		19.0452	100.959		19.0452	200.156
	19.0584	0.64561		19.0584	100.999		19.0584	200.167
	19.0715	0.65253		19.0715	100.977		19.0715	200.161
	19.0846	0.64524		19.0846	100.958		19.0846	200.152
	19.0978	0.64707		19.0978	100.951		19.0978	200.152
	19.1109	0.62811		19.1109	100.97		19.1109	200.158
	19.124	0.64196		19.124	100.982		19.124	200.156
	19.1371	0.62665		19.1371	100.976		19.1371	200.172
	19.1503	0.63941		19.1503	100.951		19.1503	200.158
	19.1634	0.62702		19.1634	100.944		19.1634	200.157
	19.1765	0.59785		19.1765	100.956		19.1765	200.149
	19.1897	0.60842		19.1897	100.981		19.1897	200.154
	19.2028	0.65217		19.2028	100.987		19.2028	200.167
	19.2159	0.61426		19.2159	100.947		19.2159	200.167
	19.2291	0.60551		19.2291	100.935		19.2291	200.163
	19.2422	0.61207		19.2422	100.946		19.2422	200.157
	19.2553	0.62702		19.2553	100.996		19.2553	200.166
	19.2685	0.59421		19.2685	100.949		19.2685	200.164
	19.2816	0.62592		19.2816	100.937		19.2816	200.172
	19.2947	0.62702		19.2947	100.951		19.2947	200.176
	19.3078	0.62446		19.3078	100.938		19.3078	200.163
	19.321	0.61827		19.321	100.94		19.321	200.166
	19.3341	0.61207		19.3341	100.992		19.3341	200.168
	19.3472	0.62556		19.3472	100.97		19.3472	200.178
	19.3604	0.61973		19.3604	100.966		19.3604	200.169
	19.3735	0.63941		19.3735	100.943		19.3735	200.167
	19.3866	0.59275		19.3866	100.955		19.3866	200.175
	19.3998	0.61061		19.3998	100.951		19.3998	200.198
	19.4129	0.61644		19.4129	100.929		19.4129	200.161
	19.426	0.59895		19.426	100.908		19.426	200.179
	19.4392	0.6077		19.4392	100.95		19.4392	200.181
	19.4523	0.61243		19.4523	100.97		19.4523	200.185
	19.4654	0.61353		19.4654	100.969		19.4654	200.189
	19.4785	0.61134		19.4785	100.942		19.4785	200.201
	19.4917	0.63103		19.4917	100.97		19.4917	200.19
	19.5048	0.62191		19.5048	100.999		19.5048	200.198
	19.5179	0.61608		19.5179	100.98		19.5179	200.21
	19.5311	0.61061		19.5311	100.957		19.5311	200.182
	19.5442	0.60697		19.5442	100.998		19.5442	200.202
	19.5573	0.63577		19.5573	100.949		19.5573	200.21
	19.5705	0.5778		19.5705	100.998		19.5705	200.203
	19.5836	0.61316		19.5836	100.956		19.5836	200.21
	19.5967	0.60842		19.5967	100.943		19.5967	200.202
	19.6098	0.57853		19.6098	100.99		19.6098	200.187
	19.623	0.59275		19.623	100.968		19.623	200.186
	19.6361	0.61207		19.6361	100.964		19.6361	200.175
	19.6492	0.59056		19.6492	100.933		19.6492	200.181
	19.6624	0.60806		19.6624	100.949		19.6624	200.171
	19.6755	0.60223		19.6755	100.914		19.6755	200.17
	19.6886	0.61462		19.6886	100.909		19.6886	200.162
	19.7018	0.59457		19.7018	100.935		19.7018	200.16
	19.7149	0.58473		19.7149	100.95		19.7149	200.154
	19.728	0.61608		19.728	100.918		19.728	200.16
	19.7411	0.59785		19.7411	100.911		19.7411	200.155
	19.7543	0.57416		19.7543	100.9		19.7543	200.168
	19.7674	0.60842		19.7674	100.913		19.7674	200.157
	19.7805	0.61936		19.7805	100.909		19.7805	200.168
	19.7937	0.57233		19.7937	100.9		19.7937	200.163
	19.8068	0.6128		19.8068	100.889		19.8068	200.171
	19.8199	0.57744		19.8199	100.933		19.8199	200.17
	19.8331	0.58509		19.8331	100.898		19.8331	200.15
	19.8462	0.57926		19.8462	100.919		19.8462	200.154
	19.8593	0.59603		19.8593	100.881		19.8593	200.165
	19.8725	0.58181		19.8725	100.918		19.8725	200.155
	19.8856	0.57416		19.8856	100.919		19.8856	200.155
	19.8987	0.56614		19.8987	100.899		19.8987	200.172
	19.9118	0.57452		19.9118	100.91		19.9118	200.162
	19.925	0.59129		19.925	100.909		19.925	200.138
	19.9381	0.55557		19.9381	100.887		19.9381	200.155
	19.9512	0.5953		19.9512	100.904		19.9512	200.161
	19.9644	0.58582		19.9644	100.873		19.9644	200.156
	19.9775	0.58254		19.9775	100.901		19.9775	200.162
	19.9906	0.60478		19.9906	100.884		19.9906	200.171
	20.0038	0.58473		20.0038	100.89		20.0038	200.157
	20.0169	0.58874		20.0169	100.941		20.0169	200.161
	20.03	0.57525		20.03	100.923		20.03	200.147
	20.0431	0.5953		20.0431	100.898		20.0431	200.158
	20.0563	0.56504		20.0563	100.91		20.0563	200.163
	20.0694	0.58655		20.0694	100.891		20.0694	200.163
	20.0825	0.56103		20.0825	100.88		20.0825	200.152
	20.0957	0.5789		20.0957	100.884		20.0957	200.14
	20.1088	0.60113		20.1088	100.852		20.1088	200.161
	20.1219	0.56832		20.1219	100.87		20.1219	200.157
	20.135	0.58473		20.135	100.849		20.135	200.15
	20.1482	0.57707		20.1482	100.892		20.1482	200.168
	20.1613	0.57634		20.1613	100.892		20.1613	200.162
	20.1744	0.5727		20.1744	100.876		20.1744	200.164
	20.1876	0.55885		20.1876	100.869		20.1876	200.157
	20.2007	0.59384		20.2007	100.893		20.2007	200.141
	20.2138	0.58254		20.2138	100.874		20.2138	200.148
	20.227	0.57744		20.227	100.878		20.227	200.141
	20.2401	0.5665		20.2401	100.881		20.2401	200.167
	20.2532	0.55156		20.2532	100.913		20.2532	200.16
	20.2663	0.57853		20.2663	100.898		20.2663	200.157
	20.2795	0.5902		20.2795	100.872		20.2795	200.158
	20.2926	0.58655		20.2926	100.874		20.2926	200.163
	20.3057	0.5676		20.3057	100.858		20.3057	200.158
	20.3189	0.55484		20.3189	100.869		20.3189	200.169
	20.332	0.55119		20.332	100.898		20.332	200.175
	20.3451	0.55702		20.3451	100.886		20.3451	200.152
	20.3583	0.55374		20.3583	100.868		20.3583	200.162
	20.3714	0.55921		20.3714	100.871		20.3714	200.156
	20.3845	0.5727		20.3845	100.841		20.3845	200.162
	20.3977	0.54973		20.3977	100.884		20.3977	200.158
	20.4108	0.55265		20.4108	100.857		20.4108	200.16
	20.4239	0.57963		20.4239	100.851		20.4239	200.15
	20.437	0.584		20.437	100.855		20.437	200.162
	20.4502	0.56286		20.4502	100.835		20.4502	200.164
	20.4633	0.54463		20.4633	100.857		20.4633	200.156
	20.4764	0.55265		20.4764	100.825		20.4764	200.161
	20.4896	0.58145		20.4896	100.885		20.4896	200.16
	20.5027	0.55119		20.5027	100.86		20.5027	200.171
	20.5158	0.56249		20.5158	100.888		20.5158	200.16
	20.529	0.54499		20.529	100.844		20.529	200.179
	20.5421	0.54098		20.5421	100.884		20.5421	200.17
	20.5552	0.53953		20.5552	100.881		20.5552	200.162
	20.5683	0.55484		20.5683	100.845		20.5683	200.176
	20.5815	0.55484		20.5815	100.847		20.5815	200.177
	20.5946	0.55228		20.5946	100.838		20.5946	200.159
	20.6077	0.55374		20.6077	100.884		20.6077	200.171
	20.6209	0.56504		20.6209	100.851		20.6209	200.167
	20.634	0.54463		20.634	100.885		20.634	200.172
	20.6471	0.57306		20.6471	100.875		20.6471	200.161
	20.6603	0.54864		20.6603	100.823		20.6603	200.167
	20.6734	0.56905		20.6734	100.863		20.6734	200.158
	20.6865	0.55374		20.6865	100.828		20.6865	200.177
	20.6996	0.56468		20.6996	100.834		20.6996	200.166
	20.7128	0.51146		20.7128	100.845		20.7128	200.158
	20.7259	0.56468		20.7259	100.844		20.7259	200.156
	20.739	0.54864		20.739	100.843		20.739	200.158
	20.7522	0.54645		20.7522	100.856		20.7522	200.147
	20.7653	0.55958		20.7653	100.85		20.7653	200.155
	20.7784	0.5603		20.7784	100.833		20.7784	200.16
	20.7916	0.5552		20.7916	100.855		20.7916	200.159
	20.8047	0.53989		20.8047	100.87		20.8047	200.154
	20.8178	0.5552		20.8178	100.86		20.8178	200.16
	20.831	0.52786		20.831	100.821		20.831	200.17
	20.8441	0.54937		20.8441	100.804		20.8441	200.161
	20.8572	0.5388		20.8572	100.827		20.8572	200.171
	20.8703	0.57161		20.8703	100.785		20.8703	200.16
	20.8835	0.55119		20.8835	100.866		20.8835	200.17
	20.8966	0.54536		20.8966	100.82		20.8966	200.155
	20.9097	0.55411		20.9097	100.826		20.9097	200.158
	20.9229	0.5377		20.9229	100.825		20.9229	200.152
	20.936	0.54536		20.936	100.847		20.936	200.162
	20.9491	0.55338		20.9491	100.821		20.9491	200.154
	20.9623	0.53953		20.9623	100.884		20.9623	200.154
	20.9754	0.54973		20.9754	100.835		20.9754	200.158
	20.9885	0.57124		20.9885	100.818		20.9885	200.166
	21.0017	0.54755		21.0017	100.829		21.0017	200.166
	21.0148	0.55958		21.0148	100.847		21.0148	200.183
	21.0279	0.55848		21.0279	100.836		21.0279	200.171
	21.041	0.54827		21.041	100.846		21.041	200.182
	21.0542	0.54755		21.0542	100.881		21.0542	200.168
	21.0673	0.52531		21.0673	100.828		21.0673	200.187
	21.0804	0.56942		21.0804	100.829		21.0804	200.175
	21.0936	0.55411		21.0936	100.837		21.0936	200.17
	21.1067	0.55848		21.1067	100.839		21.1067	200.186
	21.1198	0.55338		21.1198	100.831		21.1198	200.162
	21.133	0.53223		21.133	100.809		21.133	200.172
	21.1461	0.52531		21.1461	100.814		21.1461	200.181
	21.1592	0.55557		21.1592	100.849		21.1592	200.197
	21.1723	0.57634		21.1723	100.852		21.1723	200.189
	21.1855	0.5377		21.1855	100.819		21.1855	200.181
	21.1986	0.53989		21.1986	100.842		21.1986	200.195
	21.2117	0.55192		21.2117	100.853		21.2117	200.193
	21.2249	0.54171		21.2249	100.82		21.2249	200.194
	21.238	0.54937		21.238	100.82		21.238	200.194
	21.2511	0.54718		21.2511	100.802		21.2511	200.2
	21.2643	0.56978		21.2643	100.817		21.2643	200.206
	21.2774	0.57197		21.2774	100.857		21.2774	200.194
	21.2905	0.5603		21.2905	100.842		21.2905	200.212
	21.3037	0.57416		21.3037	100.849		21.3037	200.221
	21.3168	0.56796		21.3168	100.846		21.3168	200.213
	21.3299	0.56103		21.3299	100.845		21.3299	200.23
	21.343	0.57161		21.343	100.861		21.343	200.237
	21.3562	0.57853		21.3562	100.831		21.3562	200.229
	21.3693	0.5789		21.3693	100.823		21.3693	200.246
	21.3824	0.56359		21.3824	100.86		21.3824	200.248
	21.3956	0.59968		21.3956	100.856		21.3956	200.252
	21.4087	0.62009		21.4087	100.954		21.4087	200.272
	21.4218	0.60478		21.4218	100.933		21.4218	200.297
	21.435	0.65764		21.435	100.88		21.435	200.319
	21.4481	0.65618		21.4481	100.951		21.4481	200.34
	21.4612	0.69482		21.4612	101.008		21.4612	200.364
	21.4743	0.74877		21.4743	101.024		21.4743	200.396
	21.4875	0.76773		21.4875	101.054		21.4875	200.425
	21.5006	0.81804		21.5006	101.116		21.5006	200.501
	21.5137	0.91027		21.5137	101.178		21.5137	200.507
	21.5269	0.96859		21.5269	101.248		21.5269	200.605
	21.54	1.13337		21.54	101.372		21.54	200.702
	21.5531	1.18076		21.5531	101.424		21.5531	200.808
	21.5663	1.40459		21.5663	101.604		21.5663	200.938
	21.5794	1.61675		21.5794	101.832		21.5794	201.091
	21.5925	1.86902		21.5925	102.029		21.5925	201.299
	21.6056	2.23211		21.6056	102.329		21.6056	201.494
	21.6188	2.59592		21.6188	102.537		21.6188	201.721
	21.6319	2.91708		21.6319	102.736		21.6319	201.962
	21.645	3.02973		21.645	102.901		21.645	202.125
	21.6582	2.89995		21.6582	102.895		21.6582	202.073
	21.6713	2.58061		21.6713	102.842		21.6713	202.059
	21.6844	2.26163		21.6844	102.741		21.6844	201.871
	21.6975	1.96745		21.6975	102.484		21.6975	201.675
	21.7107	1.72758		21.7107	102.238		21.7107	201.453
	21.7238	1.41516		21.7238	101.981		21.7238	201.169
	21.737	1.12425		21.737	101.73		21.737	200.954
	21.7501	0.95365		21.7501	101.497		21.7501	200.808
	21.7632	0.81877		21.7632	101.314		21.7632	200.651
	21.7763	0.71925		21.7763	101.171		21.7763	200.533
	21.7895	0.65144		21.7895	101.064		21.7895	200.47
	21.8026	0.6591		21.8026	100.987		21.8026	200.391
	21.8157	0.61754		21.8157	100.943		21.8157	200.359
	21.8289	0.59858		21.8289	100.907		21.8289	200.309
	21.842	0.59749		21.842	100.877		21.842	200.306
	21.8551	0.58436		21.8551	100.875		21.8551	200.291
	21.8682	0.5953		21.8682	100.84		21.8682	200.272
	21.8814	0.56832		21.8814	100.836		21.8814	200.258
	21.8945	0.54208		21.8945	100.856		21.8945	200.242
	21.9076	0.55374		21.9076	100.831		21.9076	200.233
	21.9208	0.54244		21.9208	100.794		21.9208	200.244
	21.9339	0.52276		21.9339	100.808		21.9339	200.229
	21.947	0.49578		21.947	100.772		21.947	200.213
	21.9602	0.57817		21.9602	100.82		21.9602	200.196
	21.9733	0.53223		21.9733	100.772		21.9733	200.207
	21.9864	0.52421		21.9864	100.764		21.9864	200.198
	21.9995	0.52968		21.9995	100.766		21.9995	200.194
	22.0127	0.51182		22.0127	100.815		22.0127	200.198
	22.0258	0.49141		22.0258	100.811		22.0258	200.183
	22.0389	0.49469		22.0389	100.792		22.0389	200.192
	22.0521	0.50817		22.0521	100.766		22.0521	200.17
	22.0652	0.51474		22.0652	100.741		22.0652	200.17
	22.0783	0.49906		22.0783	100.794		22.0783	200.188
	22.0915	0.52203		22.0915	100.799		22.0915	200.164
	22.1046	0.51364		22.1046	100.767		22.1046	200.169
	22.1177	0.5275		22.1177	100.789		22.1177	200.173
	22.1308	0.51073		22.1308	100.775		22.1308	200.169
	22.144	0.4987		22.144	100.749		22.144	200.156
	22.1571	0.48812		22.1571	100.768		22.1571	200.151
	22.1702	0.46844		22.1702	100.779		22.1702	200.158
	22.1834	0.54354		22.1834	100.729		22.1834	200.156
	22.1965	0.48156		22.1965	100.735		22.1965	200.152
	22.2096	0.48849		22.2096	100.723		22.2096	200.162
	22.2228	0.50307		22.2228	100.774		22.2228	200.156
	22.2359	0.52786		22.2359	100.754		22.2359	200.148
	22.249	0.46151		22.249	100.767		22.249	200.146
	22.2622	0.47646		22.2622	100.708		22.2622	200.155
	22.2753	0.48193		22.2753	100.721		22.2753	200.149
	22.2884	0.48193		22.2884	100.716		22.2884	200.135
	22.3015	0.49542		22.3015	100.743		22.3015	200.144
	22.3147	0.50526		22.3147	100.753		22.3147	200.135
	22.3278	0.48776		22.3278	100.702		22.3278	200.136
	22.3409	0.49323		22.3409	100.746		22.3409	200.136
	22.3541	0.48156		22.3541	100.754		22.3541	200.134
	22.3672	0.49542		22.3672	100.747		22.3672	200.139
	22.3803	0.47427		22.3803	100.727		22.3803	200.144
	22.3935	0.49359		22.3935	100.719		22.3935	200.145
	22.4066	0.4987		22.4066	100.731		22.4066	200.139
	22.4197	0.4987		22.4197	100.736		22.4197	200.133
	22.4328	0.47136		22.4328	100.722		22.4328	200.138
	22.446	0.48411		22.446	100.713		22.446	200.147
	22.4591	0.47427		22.4591	100.748		22.4591	200.138
	22.4722	0.49505		22.4722	100.757		22.4722	200.138
	22.4854	0.47427		22.4854	100.729		22.4854	200.141
	22.4985	0.49432		22.4985	100.722		22.4985	200.128
	22.5116	0.45823		22.5116	100.769		22.5116	200.131
	22.5248	0.45313		22.5248	100.778		22.5248	200.141
	22.5379	0.46479		22.5379	100.723		22.5379	200.15
	22.551	0.48703		22.551	100.766		22.551	200.133
	22.5642	0.49177		22.5642	100.769		22.5642	200.141
	22.5773	0.49396		22.5773	100.723		22.5773	200.136
	22.5904	0.47281		22.5904	100.737		22.5904	200.132
	22.6035	0.45532		22.6035	100.706		22.6035	200.145
	22.6167	0.46698		22.6167	100.713		22.6167	200.143
	22.6298	0.4812		22.6298	100.734		22.6298	200.131
	22.6429	0.47318		22.6429	100.689		22.6429	200.136
	22.6561	0.48266		22.6561	100.714		22.6561	200.137
	22.6692	0.48047		22.6692	100.691		22.6692	200.141
	22.6823	0.47136		22.6823	100.697		22.6823	200.148
	22.6955	0.46552		22.6955	100.697		22.6955	200.13
	22.7086	0.48302		22.7086	100.717		22.7086	200.139
	22.7217	0.4349		22.7217	100.72		22.7217	200.137
	22.7349	0.48302		22.7349	100.728		22.7349	200.133
	22.748	0.48229		22.748	100.691		22.748	200.122
	22.7611	0.46625		22.7611	100.731		22.7611	200.137
	22.7742	0.48229		22.7742	100.736		22.7742	200.127
	22.7874	0.44948		22.7874	100.726		22.7874	200.13
	22.8005	0.46151		22.8005	100.716		22.8005	200.131
	22.8136	0.44948		22.8136	100.72		22.8136	200.149
	22.8268	0.46261		22.8268	100.73		22.8268	200.128
	22.8399	0.45422		22.8399	100.674		22.8399	200.141
	22.853	0.46006		22.853	100.698		22.853	200.138
	22.8662	0.475		22.8662	100.744		22.8662	200.138
	22.8793	0.4586		22.8793	100.679		22.8793	200.142
	22.8924	0.46479		22.8924	100.725		22.8924	200.139
	22.9055	0.46443		22.9055	100.712		22.9055	200.138
	22.9187	0.44256		22.9187	100.692		22.9187	200.132
	22.9318	0.46407		22.9318	100.72		22.9318	200.142
	22.9449	0.45568		22.9449	100.686		22.9449	200.141
	22.9581	0.43782		22.9581	100.704		22.9581	200.141
	22.9712	0.47136		22.9712	100.717		22.9712	200.151
	22.9843	0.46844		22.9843	100.701		22.9843	200.151
	22.9975	0.42688		22.9975	100.713		22.9975	200.169
	23.0106	0.48448		23.0106	100.705		23.0106	200.177
	23.0237	0.45568		23.0237	100.709		23.0237	200.161
	23.0368	0.45823		23.0368	100.705		23.0368	200.19
	23.05	0.46006		23.05	100.676		23.05	200.204
	23.0631	0.46917		23.0631	100.721		23.0631	200.234
	23.0762	0.46479		23.0762	100.739		23.0762	200.263
	23.0894	0.46042		23.0894	100.755		23.0894	200.308
	23.1025	0.47136		23.1025	100.76		23.1025	200.332
	23.1156	0.48083		23.1156	100.755		23.1156	200.377
	23.1288	0.44256		23.1288	100.79		23.1288	200.471
	23.1419	0.46188		23.1419	100.765		23.1419	200.533
	23.155	0.46589		23.155	100.804		23.155	200.572
	23.1682	0.48047		23.1682	100.78		23.1682	200.576
	23.1813	0.47391		23.1813	100.78		23.1813	200.575
	23.1944	0.436		23.1944	100.759		23.1944	200.505
	23.2075	0.45349		23.2075	100.736		23.2075	200.429
	23.2207	0.42068		23.2207	100.773		23.2207	200.398
	23.2338	0.45459		23.2338	100.721		23.2338	200.366
	23.2469	0.43089		23.2469	100.726		23.2469	200.294
	23.2601	0.46334		23.2601	100.693		23.2601	200.237
	23.2732	0.46407		23.2732	100.662		23.2732	200.202
	23.2863	0.45823		23.2863	100.714		23.2863	200.173
	23.2995	0.44657		23.2995	100.645		23.2995	200.173
	23.3126	0.46151		23.3126	100.7		23.3126	200.158
	23.3257	0.43271		23.3257	100.67		23.3257	200.155
	23.3388	0.47026		23.3388	100.681		23.3388	200.156
	23.352	0.43563		23.352	100.696		23.352	200.152
	23.3651	0.45276		23.3651	100.66		23.3651	200.158
	23.3782	0.46151		23.3782	100.711		23.3782	200.139
	23.3914	0.45495		23.3914	100.694		23.3914	200.148
	23.4045	0.44547		23.4045	100.658		23.4045	200.138
	23.4176	0.44875		23.4176	100.681		23.4176	200.155
	23.4307	0.46735		23.4307	100.67		23.4307	200.143
	23.4439	0.45094		23.4439	100.655		23.4439	200.135
	23.457	0.45532		23.457	100.646		23.457	200.133
	23.4701	0.43855		23.4701	100.686		23.4701	200.138
	23.4833	0.4688		23.4833	100.677		23.4833	200.149
	23.4964	0.44584		23.4964	100.669		23.4964	200.148
	23.5095	0.44365		23.5095	100.661		23.5095	200.143
	23.5227	0.44766		23.5227	100.664		23.5227	200.136
	23.5358	0.44584		23.5358	100.697		23.5358	200.139
	23.5489	0.43527		23.5489	100.648		23.5489	200.138
	23.562	0.43308		23.562	100.648		23.562	200.143
	23.5752	0.44292		23.5752	100.672		23.5752	200.133
	23.5883	0.43308		23.5883	100.686		23.5883	200.137
	23.6014	0.436		23.6014	100.676		23.6014	200.139
	23.6146	0.43454		23.6146	100.618		23.6146	200.135
	23.6277	0.4236		23.6277	100.709		23.6277	200.144
	23.6408	0.44146		23.6408	100.625		23.6408	200.13
	23.654	0.4524		23.654	100.669		23.654	200.139
	23.6671	0.43964		23.6671	100.673		23.6671	200.135
	23.6802	0.44365		23.6802	100.688		23.6802	200.129
	23.6934	0.43381		23.6934	100.626		23.6934	200.141
	23.7065	0.42214		23.7065	100.644		23.7065	200.139
	23.7196	0.45677		23.7196	100.656		23.7196	200.146
	23.7327	0.41339		23.7327	100.687		23.7327	200.141
	23.7459	0.43126		23.7459	100.651		23.7459	200.152
	23.759	0.45677		23.759	100.666		23.759	200.154
	23.7721	0.46407		23.7721	100.684		23.7721	200.147
	23.7853	0.44329		23.7853	100.65		23.7853	200.141
	23.7984	0.43126		23.7984	100.697		23.7984	200.162
	23.8115	0.44766		23.8115	100.671		23.8115	200.159
	23.8247	0.45568		23.8247	100.673		23.8247	200.145
	23.8378	0.44912		23.8378	100.681		23.8378	200.149
	23.8509	0.44256		23.8509	100.686		23.8509	200.169
	23.864	0.44948		23.864	100.664		23.864	200.157
	23.8772	0.4473		23.8772	100.718		23.8772	200.149
	23.8903	0.46771		23.8903	100.656		23.8903	200.158
	23.9034	0.44511		23.9034	100.707		23.9034	200.16
	23.9166	0.45532		23.9166	100.71		23.9166	200.179
	23.9297	0.47427		23.9297	100.688		23.9297	200.166
	23.9428	0.42907		23.9428	100.705		23.9428	200.187
	23.956	0.44219		23.956	100.687		23.956	200.188
	23.9691	0.44875		23.9691	100.727		23.9691	200.19
	23.9822	0.43672		23.9822	100.737		23.9822	200.177
	23.9953	0.46844		23.9953	100.73		23.9953	200.196
	24.0085	0.46042		24.0085	100.77		24.0085	200.197
	24.0216	0.48229		24.0216	100.749		24.0216	200.231
	24.0347	0.47719		24.0347	100.773		24.0347	200.228
	24.0479	0.47099		24.0479	100.769		24.0479	200.242
	24.061	0.49979		24.061	100.784		24.061	200.265
	24.0741	0.5326		24.0741	100.79		24.0741	200.282
	24.0873	0.5326		24.0873	100.817		24.0873	200.289
	24.1004	0.5778		24.1004	100.864		24.1004	200.295
	24.1135	0.58509		24.1135	100.908		24.1135	200.342
	24.1267	0.62483		24.1267	100.933		24.1267	200.367
	24.1398	0.68461		24.1398	100.938		24.1398	200.403
	24.1529	0.73711		24.1529	100.968		24.1529	200.454
	24.166	0.80418		24.166	101.002		24.166	200.491
	24.1792	0.89532		24.1792	101.081		24.1792	200.553
	24.1923	0.99557		24.1923	101.094		24.1923	200.613
	24.2054	1.10931		24.2054	101.13		24.2054	200.628
	24.2186	1.23581		24.2186	101.163		24.2186	200.668
	24.2317	1.24711		24.2317	101.205		24.2317	200.694
	24.2448	1.21539		24.2448	101.205		24.2448	200.717
	24.258	1.13774		24.258	101.212		24.258	200.67
	24.2711	1.02036		24.2711	101.195		24.2711	200.659
	24.2842	0.94271		24.2842	101.138		24.2842	200.608
	24.2974	0.91865		24.2974	101.101		24.2974	200.573
	24.3105	0.81002		24.3105	101.118		24.3105	200.52
	24.3236	0.70138		24.3236	101.029		24.3236	200.446
	24.3367	0.62483		24.3367	100.999		24.3367	200.42
	24.3499	0.5603		24.3499	100.974		24.3499	200.379
	24.363	0.5603		24.363	100.905		24.363	200.341
	24.3761	0.49286		24.3761	100.897		24.3761	200.298
	24.3893	0.48958		24.3893	100.888		24.3893	200.286
	24.4024	0.47755		24.4024	100.805		24.4024	200.286
	24.4155	0.45422		24.4155	100.812		24.4155	200.282
	24.4287	0.44438		24.4287	100.772		24.4287	200.265
	24.4418	0.46334		24.4418	100.766		24.4418	200.227
	24.4549	0.43672		24.4549	100.77		24.4549	200.238
	24.468	0.45933		24.468	100.727		24.468	200.232
	24.4812	0.42652		24.4812	100.758		24.4812	200.204
	24.4943	0.44584		24.4943	100.703		24.4943	200.215
	24.5074	0.42214		24.5074	100.732		24.5074	200.217
	24.5206	0.42725		24.5206	100.707		24.5206	200.205
	24.5337	0.41777		24.5337	100.676		24.5337	200.212
	24.5468	0.4462		24.5468	100.703		24.5468	200.179
	24.56	0.43818		24.56	100.696		24.56	200.187
	24.5731	0.43672		24.5731	100.675		24.5731	200.184
	24.5862	0.436		24.5862	100.663		24.5862	200.176
	24.5994	0.42068		24.5994	100.668		24.5994	200.166
	24.6125	0.40501		24.6125	100.676		24.6125	200.177
	24.6256	0.42761		24.6256	100.675		24.6256	200.154
	24.6387	0.436		24.6387	100.681		24.6387	200.169
	24.6519	0.39845		24.6519	100.655		24.6519	200.167
	24.665	0.40173		24.665	100.656		24.665	200.185
	24.6781	0.43891		24.6781	100.659		24.6781	200.168
	24.6913	0.42542		24.6913	100.637		24.6913	200.163
	24.7044	0.41376		24.7044	100.643		24.7044	200.162
	24.7175	0.43053		24.7175	100.672		24.7175	200.16
	24.7307	0.41813		24.7307	100.598		24.7307	200.158
	24.7438	0.40392		24.7438	100.633		24.7438	200.156
	24.7569	0.39189		24.7569	100.654		24.7569	200.154
	24.77	0.4072		24.77	100.629		24.77	200.146
	24.7832	0.41704		24.7832	100.629		24.7832	200.158
	24.7963	0.3948		24.7963	100.596		24.7963	200.149
	24.8094	0.40501		24.8094	100.624		24.8094	200.15
	24.8226	0.40938		24.8226	100.632		24.8226	200.156
	24.8357	0.39444		24.8357	100.611		24.8357	200.149
	24.8488	0.41121		24.8488	100.605		24.8488	200.151
	24.862	0.41084		24.862	100.612		24.862	200.147
	24.8751	0.41886		24.8751	100.588		24.8751	200.162
	24.8882	0.41631		24.8882	100.61		24.8882	200.149
	24.9013	0.41595		24.9013	100.589		24.9013	200.17
	24.9145	0.38605		24.9145	100.605		24.9145	200.149
	24.9276	0.41412		24.9276	100.611		24.9276	200.148
	24.9407	0.39189		24.9407	100.621		24.9407	200.149
	24.9539	0.42469		24.9539	100.6		24.9539	200.161
	24.967	0.41121		24.967	100.628		24.967	200.153
	24.9801	0.38642		24.9801	100.637		24.9801	200.145
	24.9933	0.42068		24.9933	100.615		24.9933	200.155
	25.0064	0.40938		25.0064	100.608		25.0064	200.142
	25.0195	0.40683		25.0195	100.618		25.0195	200.139
	25.0327	0.39553		25.0327	100.621		25.0327	200.163
	25.0458	0.41631		25.0458	100.61		25.0458	200.157
	25.0589	0.39116		25.0589	100.602		25.0589	200.15
	25.072	0.41813		25.072	100.616		25.072	200.154
	25.0852	0.40647		25.0852	100.591		25.0852	200.17
	25.0983	0.40136		25.0983	100.6		25.0983	200.158
	25.1114	0.41194		25.1114	100.619		25.1114	200.167
	25.1246	0.42214		25.1246	100.6		25.1246	200.17
	25.1377	0.41449		25.1377	100.61		25.1377	200.173
	25.1508	0.39991		25.1508	100.619		25.1508	200.168
	25.1639	0.42287		25.1639	100.596		25.1639	200.172
	25.1771	0.40136		25.1771	100.621		25.1771	200.19
	25.1902	0.39954		25.1902	100.618		25.1902	200.194
	25.2033	0.41084		25.2033	100.616		25.2033	200.211
	25.2165	0.42214		25.2165	100.624		25.2165	200.2
	25.2296	0.39517		25.2296	100.626		25.2296	200.213
	25.2427	0.40574		25.2427	100.608		25.2427	200.198
	25.2559	0.39116		25.2559	100.646		25.2559	200.187
	25.269	0.42943		25.269	100.621		25.269	200.188
	25.2821	0.40829		25.2821	100.604		25.2821	200.188
	25.2952	0.42032		25.2952	100.607		25.2952	200.18
	25.3084	0.42141		25.3084	100.594		25.3084	200.177
	25.3215	0.40574		25.3215	100.631		25.3215	200.164
	25.3346	0.40537		25.3346	100.596		25.3346	200.167
	25.3478	0.42652		25.3478	100.579		25.3478	200.164
	25.3609	0.39517		25.3609	100.649		25.3609	200.16
	25.374	0.38387		25.374	100.598		25.374	200.169
	25.3872	0.40865		25.3872	100.635		25.3872	200.155
	25.4003	0.39954		25.4003	100.601		25.4003	200.166
	25.4134	0.40902		25.4134	100.612		25.4134	200.16
	25.4265	0.40027		25.4265	100.623		25.4265	200.158
	25.4397	0.3886		25.4397	100.598		25.4397	200.144
	25.4528	0.39334		25.4528	100.595		25.4528	200.159
	25.4659	0.41121		25.4659	100.576		25.4659	200.148
	25.4791	0.40975		25.4791	100.595		25.4791	200.145
	25.4922	0.39407		25.4922	100.583		25.4922	200.144
	25.5053	0.39043		25.5053	100.573		25.5053	200.154
	25.5185	0.41266		25.5185	100.569		25.5185	200.154
	25.5316	0.40975		25.5316	100.615		25.5316	200.141
	25.5447	0.40428		25.5447	100.61		25.5447	200.152
	25.5579	0.39079		25.5579	100.575		25.5579	200.149
	25.571	0.39808		25.571	100.613		25.571	200.147
	25.5841	0.41266		25.5841	100.572		25.5841	200.141
	25.5972	0.39152		25.5972	100.582		25.5972	200.134
	25.6104	0.38933		25.6104	100.571		25.6104	200.143
	25.6235	0.38168		25.6235	100.602		25.6235	200.143
	25.6366	0.40027		25.6366	100.592		25.6366	200.141
	25.6498	0.401		25.6498	100.594		25.6498	200.143
	25.6629	0.40319		25.6629	100.593		25.6629	200.141
	25.676	0.37548		25.676	100.6		25.676	200.128
	25.6892	0.39954		25.6892	100.608		25.6892	200.136
	25.7023	0.39772		25.7023	100.586		25.7023	200.137
	25.7154	0.41121		25.7154	100.567		25.7154	200.162
	25.7285	0.36965		25.7285	100.554		25.7285	200.147
	25.7417	0.37767		25.7417	100.587		25.7417	200.146
	25.7548	0.37256		25.7548	100.592		25.7548	200.143
	25.7679	0.38496		25.7679	100.611		25.7679	200.143
	25.7811	0.39189		25.7811	100.596		25.7811	200.148
	25.7942	0.37548		25.7942	100.584		25.7942	200.147
	25.8073	0.35033		25.8073	100.598		25.8073	200.145
	25.8205	0.39371		25.8205	100.607		25.8205	200.152
	25.8336	0.3886		25.8336	100.555		25.8336	200.169
	25.8467	0.38678		25.8467	100.584		25.8467	200.164
	25.8599	0.37767		25.8599	100.586		25.8599	200.15
	25.873	0.36309		25.873	100.579		25.873	200.154
	25.8861	0.38022		25.8861	100.615		25.8861	200.138
	25.8992	0.36163		25.8992	100.598		25.8992	200.15
	25.9124	0.35944		25.9124	100.578		25.9124	200.148
	25.9255	0.37184		25.9255	100.541		25.9255	200.167
	25.9386	0.37548		25.9386	100.558		25.9386	200.142
	25.9518	0.3722		25.9518	100.528		25.9518	200.146
	25.9649	0.36126		25.9649	100.6		25.9649	200.134
	25.978	0.36382		25.978	100.579		25.978	200.158
	25.9912	0.38022		25.9912	100.578		25.9912	200.138
	26.0043	0.39152		26.0043	100.571		26.0043	200.146
	26.0174	0.37548		26.0174	100.592		26.0174	200.151
	26.0306	0.34085		26.0306	100.574		26.0306	200.144
	26.0437	0.37913		26.0437	100.558		26.0437	200.149
	26.0568	0.37876		26.0568	100.591		26.0568	200.136
	26.0699	0.37657		26.0699	100.572		26.0699	200.142
	26.0831	0.36673		26.0831	100.54		26.0831	200.149
	26.0962	0.3773		26.0962	100.568		26.0962	200.133
	26.1093	0.36053		26.1093	100.558		26.1093	200.141
	26.1225	0.38387		26.1225	100.574		26.1225	200.134
	26.1356	0.36819		26.1356	100.554		26.1356	200.133
	26.1487	0.37111		26.1487	100.586		26.1487	200.139
	26.1619	0.36017		26.1619	100.532		26.1619	200.13
	26.175	0.38933		26.175	100.533		26.175	200.139
	26.1881	0.37184		26.1881	100.617		26.1881	200.139
	26.2012	0.35142		26.2012	100.578		26.2012	200.14
	26.2144	0.38459		26.2144	100.57		26.2144	200.142
	26.2275	0.34231		26.2275	100.528		26.2275	200.133
	26.2406	0.35434		26.2406	100.563		26.2406	200.134
	26.2538	0.34522		26.2538	100.586		26.2538	200.125
	26.2669	0.36382		26.2669	100.552		26.2669	200.164
	26.28	0.35215		26.28	100.568		26.28	200.124
	26.2932	0.38423		26.2932	100.54		26.2932	200.138
	26.3063	0.35981		26.3063	100.596		26.3063	200.136
	26.3194	0.36126		26.3194	100.546		26.3194	200.118
	26.3325	0.36928		26.3325	100.558		26.3325	200.127
	26.3457	0.36126		26.3457	100.568		26.3457	200.158
	26.3588	0.35507		26.3588	100.593		26.3588	200.143
	26.3719	0.38459		26.3719	100.551		26.3719	200.144
	26.3851	0.36272		26.3851	100.562		26.3851	200.152
	26.3982	0.35981		26.3982	100.577		26.3982	200.142
	26.4113	0.36418		26.4113	100.572		26.4113	200.138
	26.4245	0.36053		26.4245	100.562		26.4245	200.136
	26.4376	0.35033		26.4376	100.524		26.4376	200.149
	26.4507	0.36126		26.4507	100.592		26.4507	200.147
	26.4639	0.35543		26.4639	100.584		26.4639	200.148
	26.477	0.35215		26.477	100.559		26.477	200.149
	26.4901	0.33174		26.4901	100.574		26.4901	200.138
	26.5032	0.36928		26.5032	100.599		26.5032	200.141
	26.5164	0.34522		26.5164	100.559		26.5164	200.15
	26.5295	0.36382		26.5295	100.556		26.5295	200.163
	26.5426	0.36382		26.5426	100.584		26.5426	200.163
	26.5558	0.35543		26.5558	100.571		26.5558	200.158
	26.5689	0.36053		26.5689	100.555		26.5689	200.151
	26.582	0.3558		26.582	100.59		26.582	200.149
	26.5952	0.34923		26.5952	100.557		26.5952	200.161
	26.6083	0.35762		26.6083	100.537		26.6083	200.155
	26.6214	0.34705		26.6214	100.562		26.6214	200.155
	26.6345	0.34012		26.6345	100.569		26.6345	200.154
	26.6477	0.35652		26.6477	100.595		26.6477	200.15
	26.6608	0.35324		26.6608	100.578		26.6608	200.152
	26.6739	0.3671		26.6739	100.591		26.6739	200.168
	26.6871	0.37147		26.6871	100.539		26.6871	200.147
	26.7002	0.34194		26.7002	100.547		26.7002	200.144
	26.7133	0.3496		26.7133	100.543		26.7133	200.14
	26.7264	0.37256		26.7264	100.55		26.7264	200.148
	26.7396	0.37038		26.7396	100.551		26.7396	200.147
	26.7527	0.36163		26.7527	100.588		26.7527	200.153
	26.7658	0.34449		26.7658	100.546		26.7658	200.139
	26.779	0.35871		26.779	100.542		26.779	200.13
	26.7921	0.36272		26.7921	100.562		26.7921	200.13
	26.8052	0.33647		26.8052	100.562		26.8052	200.151
	26.8184	0.35543		26.8184	100.567		26.8184	200.131
	26.8315	0.34449		26.8315	100.542		26.8315	200.143
	26.8446	0.35616		26.8446	100.524		26.8446	200.146
	26.8578	0.34741		26.8578	100.534		26.8578	200.131
	26.8709	0.34778		26.8709	100.567		26.8709	200.145
	26.884	0.32882		26.884	100.537		26.884	200.15
	26.8971	0.33246		26.8971	100.542		26.8971	200.131
	26.9103	0.35835		26.9103	100.585		26.9103	200.135
	26.9234	0.37074		26.9234	100.566		26.9234	200.141
	26.9365	0.34267		26.9365	100.557		26.9365	200.134
	26.9497	0.35361		26.9497	100.519		26.9497	200.146
	26.9628	0.34085		26.9628	100.557		26.9628	200.157
	26.9759	0.34158		26.9759	100.535		26.9759	200.143
	26.9891	0.35324		26.9891	100.513		26.9891	200.147
	27.0022	0.35215		27.0022	100.512		27.0022	200.143
	27.0153	0.35652		27.0153	100.538		27.0153	200.15
	27.0284	0.34705		27.0284	100.554		27.0284	200.157
	27.0416	0.35652		27.0416	100.518		27.0416	200.161
	27.0547	0.34194		27.0547	100.555		27.0547	200.166
	27.0678	0.35507		27.0678	100.538		27.0678	200.17
	27.081	0.34887		27.081	100.527		27.081	200.181
	27.0941	0.35324		27.0941	100.537		27.0941	200.176
	27.1072	0.35871		27.1072	100.521		27.1072	200.18
	27.1204	0.34668		27.1204	100.536		27.1204	200.189
	27.1335	0.35981		27.1335	100.558		27.1335	200.192
	27.1466	0.35835		27.1466	100.566		27.1466	200.21
	27.1597	0.35397		27.1597	100.567		27.1597	200.252
	27.1729	0.34522		27.1729	100.563		27.1729	200.276
	27.186	0.35215		27.186	100.579		27.186	200.288
	27.1991	0.34231		27.1991	100.577		27.1991	200.346
	27.2123	0.34559		27.2123	100.616		27.2123	200.424
	27.2254	0.34158		27.2254	100.616		27.2254	200.486
	27.2385	0.33064		27.2385	100.642		27.2385	200.578
	27.2517	0.35507		27.2517	100.653		27.2517	200.679
	27.2648	0.34814		27.2648	100.635		27.2648	200.744
	27.2779	0.33392		27.2779	100.667		27.2779	200.733
	27.291	0.33611		27.291	100.593		27.291	200.669
	27.3042	0.34231		27.3042	100.643		27.3042	200.61
	27.3173	0.34048		27.3173	100.596		27.3173	200.556
	27.3304	0.33684		27.3304	100.6		27.3304	200.508
	27.3436	0.32882		27.3436	100.591		27.3436	200.47
	27.3567	0.3434		27.3567	100.579		27.3567	200.398
	27.3698	0.33246		27.3698	100.552		27.3698	200.35
	27.383	0.3372		27.383	100.541		27.383	200.265
	27.3961	0.34522		27.3961	100.528		27.3961	200.225
	27.4092	0.34778		27.4092	100.547		27.4092	200.198
	27.4224	0.32918		27.4224	100.529		27.4224	200.198
	27.4355	0.34048		27.4355	100.509		27.4355	200.187
	27.4486	0.35652		27.4486	100.545		27.4486	200.171
	27.4617	0.34449		27.4617	100.542		27.4617	200.178
	27.4749	0.3558		27.4749	100.537		27.4749	200.17
	27.488	0.32809		27.488	100.54		27.488	200.173
	27.5011	0.3434		27.5011	100.567		27.5011	200.164
	27.5143	0.3485		27.5143	100.549		27.5143	200.16
	27.5274	0.36637		27.5274	100.51		27.5274	200.174
	27.5405	0.36309		27.5405	100.55		27.5405	200.178
	27.5537	0.34231		27.5537	100.556		27.5537	200.182
	27.5668	0.36418		27.5668	100.538		27.5668	200.179
	27.5799	0.36163		27.5799	100.562		27.5799	200.17
	27.5931	0.37329		27.5931	100.565		27.5931	200.194
	27.6062	0.3773		27.6062	100.563		27.6062	200.203
	27.6193	0.37402		27.6193	100.563		27.6193	200.218
	27.6324	0.37913		27.6324	100.553		27.6324	200.208
	27.6456	0.36892		27.6456	100.549		27.6456	200.196
	27.6587	0.39225		27.6587	100.597		27.6587	200.207
	27.6718	0.40209		27.6718	100.632		27.6718	200.21
	27.685	0.40464		27.685	100.604		27.685	200.223
	27.6981	0.38569		27.6981	100.58		27.6981	200.207
	27.7112	0.40793		27.7112	100.566		27.7112	200.225
	27.7244	0.39444		27.7244	100.578		27.7244	200.208
	27.7375	0.40829		27.7375	100.583		27.7375	200.221
	27.7506	0.40027		27.7506	100.569		27.7506	200.2
	27.7638	0.40574		27.7638	100.579		27.7638	200.189
	27.7769	0.3897		27.7769	100.6		27.7769	200.194
	27.79	0.39043		27.79	100.583		27.79	200.174
	27.8031	0.37439		27.8031	100.575		27.8031	200.17
	27.8163	0.35324		27.8163	100.537		27.8163	200.178
	27.8294	0.35179		27.8294	100.521		27.8294	200.18
	27.8425	0.34887		27.8425	100.543		27.8425	200.156
	27.8557	0.34522		27.8557	100.535		27.8557	200.16
	27.8688	0.34705		27.8688	100.548		27.8688	200.155
	27.8819	0.34632		27.8819	100.505		27.8819	200.163
	27.8951	0.34377		27.8951	100.53		27.8951	200.146
	27.9082	0.327		27.9082	100.526		27.9082	200.154
	27.9213	0.34887		27.9213	100.561		27.9213	200.149
	27.9344	0.35507		27.9344	100.525		27.9344	200.15
	27.9476	0.33757		27.9476	100.525		27.9476	200.169
	27.9607	0.35397		27.9607	100.532		27.9607	200.143
	27.9738	0.34121		27.9738	100.555		27.9738	200.15
	27.987	0.33064		27.987	100.53		27.987	200.162
	28.0001	0.33538		28.0001	100.531		28.0001	200.155
	28.0132	0.33684		28.0132	100.514		28.0132	200.15
	28.0264	0.34486		28.0264	100.508		28.0264	200.155
	28.0395	0.32116		28.0395	100.523		28.0395	200.168
	28.0526	0.33757		28.0526	100.518		28.0526	200.151
	28.0657	0.32153		28.0657	100.492		28.0657	200.164
	28.0789	0.34231		28.0789	100.522		28.0789	200.153
	28.092	0.33538		28.092	100.49		28.092	200.143
	28.1051	0.33903		28.1051	100.503		28.1051	200.149
	28.1183	0.3558		28.1183	100.487		28.1183	200.15
	28.1314	0.32773		28.1314	100.558		28.1314	200.154
	28.1445	0.33064		28.1445	100.505		28.1445	200.16
	28.1577	0.34814		28.1577	100.501		28.1577	200.181
	28.1708	0.33101		28.1708	100.519		28.1708	200.153
	28.1839	0.35434		28.1839	100.545		28.1839	200.143
	28.197	0.35725		28.197	100.555		28.197	200.162
	28.2102	0.33064		28.2102	100.525		28.2102	200.167
	28.2233	0.35069		28.2233	100.482		28.2233	200.162
	28.2364	0.31898		28.2364	100.521		28.2364	200.156
	28.2496	0.34267		28.2496	100.528		28.2496	200.158
	28.2627	0.34778		28.2627	100.507		28.2627	200.171
	28.2758	0.31934		28.2758	100.556		28.2758	200.149
	28.289	0.34887		28.289	100.545		28.289	200.171
	28.3021	0.31715		28.3021	100.524		28.3021	200.184
	28.3152	0.32116		28.3152	100.534		28.3152	200.188
	28.3284	0.32882		28.3284	100.53		28.3284	200.175
	28.3415	0.32554		28.3415	100.542		28.3415	200.17
	28.3546	0.32663		28.3546	100.51		28.3546	200.181
	28.3677	0.31971		28.3677	100.519		28.3677	200.169
	28.3809	0.32007		28.3809	100.52		28.3809	200.175
	28.394	0.32663		28.394	100.521		28.394	200.192
	28.4071	0.32773		28.4071	100.543		28.4071	200.174
	28.4203	0.33392		28.4203	100.57		28.4203	200.178
	28.4334	0.34449		28.4334	100.529		28.4334	200.17
	28.4465	0.32226		28.4465	100.551		28.4465	200.18
	28.4596	0.32809		28.4596	100.549		28.4596	200.183
	28.4728	0.34048		28.4728	100.526		28.4728	200.197
	28.4859	0.34231		28.4859	100.527		28.4859	200.178
	28.499	0.32882		28.499	100.508		28.499	200.206
	28.5122	0.33611		28.5122	100.521		28.5122	200.202
	28.5253	0.32918		28.5253	100.551		28.5253	200.208
	28.5384	0.327		28.5384	100.523		28.5384	200.204
	28.5516	0.30877		28.5516	100.515		28.5516	200.208
	28.5647	0.32517		28.5647	100.539		28.5647	200.238
	28.5778	0.3321		28.5778	100.513		28.5778	200.214
	28.5909	0.31642		28.5909	100.502		28.5909	200.238
	28.6041	0.33246		28.6041	100.569		28.6041	200.268
	28.6172	0.3496		28.6172	100.546		28.6172	200.295
	28.6303	0.33283		28.6303	100.542		28.6303	200.354
	28.6435	0.32955		28.6435	100.554		28.6435	200.385
	28.6566	0.33976		28.6566	100.574		28.6566	200.432
	28.6697	0.33976		28.6697	100.559		28.6697	200.505
	28.6829	0.33465		28.6829	100.59		28.6829	200.564
	28.696	0.31715		28.696	100.579		28.696	200.596
	28.7091	0.34194		28.7091	100.579		28.7091	200.614
	28.7223	0.33793		28.7223	100.558		28.7223	200.499
	28.7354	0.3496		28.7354	100.55		28.7354	200.49
	28.7485	0.33793		28.7485	100.537		28.7485	200.421
	28.7616	0.32189		28.7616	100.579		28.7616	200.419
	28.7748	0.32809		28.7748	100.563		28.7748	200.391
	28.7879	0.32955		28.7879	100.564		28.7879	200.373
	28.801	0.31351		28.801	100.539		28.801	200.29
	28.8142	0.32444		28.8142	100.554		28.8142	200.264
	28.8273	0.34048		28.8273	100.525		28.8273	200.226
	28.8404	0.32299		28.8404	100.545		28.8404	200.212
	28.8536	0.32627		28.8536	100.518		28.8536	200.196
	28.8667	0.33356		28.8667	100.528		28.8667	200.182
	28.8798	0.32226		28.8798	100.529		28.8798	200.175
	28.8929	0.33174		28.8929	100.536		28.8929	200.191
	28.9061	0.33793		28.9061	100.504		28.9061	200.173
	28.9192	0.32627		28.9192	100.483		28.9192	200.185
	28.9323	0.34486		28.9323	100.549		28.9323	200.188
	28.9455	0.31533		28.9455	100.506		28.9455	200.187
	28.9586	0.31825		28.9586	100.506		28.9586	200.175
	28.9717	0.34522		28.9717	100.55		28.9717	200.176
	28.9849	0.31715		28.9849	100.538		28.9849	200.174
	28.998	0.33101		28.998	100.523		28.998	200.183
	29.0111	0.32663		29.0111	100.515		29.0111	200.193
	29.0242	0.31533		29.0242	100.54		29.0242	200.183
	29.0374	0.31679		29.0374	100.512		29.0374	200.187
	29.0505	0.34449		29.0505	100.51		29.0505	200.183
	29.0636	0.3321		29.0636	100.521		29.0636	200.191
	29.0768	0.32372		29.0768	100.532		29.0768	200.193
	29.0899	0.32882		29.0899	100.515		29.0899	200.192
	29.103	0.327		29.103	100.525		29.103	200.184
	29.1162	0.31387		29.1162	100.545		29.1162	200.198
	29.1293	0.33575		29.1293	100.538		29.1293	200.209
	29.1424	0.34923		29.1424	100.569		29.1424	200.207
	29.1556	0.32372		29.1556	100.523		29.1556	200.229
	29.1687	0.32189		29.1687	100.538		29.1687	200.219
	29.1818	0.33976		29.1818	100.534		29.1818	200.212
	29.1949	0.34194		29.1949	100.535		29.1949	200.255
	29.2081	0.31241		29.2081	100.598		29.2081	200.288
	29.2212	0.33502		29.2212	100.608		29.2212	200.283
	29.2343	0.31351		29.2343	100.61		29.2343	200.283
	29.2475	0.34887		29.2475	100.621		29.2475	200.308
	29.2606	0.34377		29.2606	100.621		29.2606	200.306
	29.2737	0.32335		29.2737	100.616		29.2737	200.284
	29.2869	0.32262		29.2869	100.602		29.2869	200.298
	29.3	0.33028		29.3	100.594		29.3	200.282
	29.3131	0.36199		29.3131	100.58		29.3131	200.273
	29.3263	0.33246		29.3263	100.562		29.3263	200.269
	29.3394	0.34449		29.3394	100.584		29.3394	200.257
	29.3525	0.36491		29.3525	100.54		29.3525	200.242
	29.3656	0.36126		29.3656	100.591		29.3656	200.252
	29.3788	0.35543		29.3788	100.596		29.3788	200.238
	29.3919	0.35142		29.3919	100.574		29.3919	200.225
	29.405	0.35215		29.405	100.603		29.405	200.251
	29.4182	0.34814		29.4182	100.575		29.4182	200.243
	29.4313	0.37111		29.4313	100.615		29.4313	200.232
	29.4444	0.36965		29.4444	100.595		29.4444	200.256
	29.4576	0.36199		29.4576	100.597		29.4576	200.245
	29.4707	0.37074		29.4707	100.603		29.4707	200.244
	29.4838	0.38423		29.4838	100.567		29.4838	200.236
	29.4969	0.36163		29.4969	100.586		29.4969	200.242
	29.5101	0.35652		29.5101	100.629		29.5101	200.245
	29.5232	0.35361		29.5232	100.608		29.5232	200.233
	29.5363	0.34741		29.5363	100.576		29.5363	200.251
	29.5495	0.33684		29.5495	100.613		29.5495	200.24
	29.5626	0.36382		29.5626	100.628		29.5626	200.246
	29.5757	0.34996		29.5757	100.639		29.5757	200.255
	29.5889	0.35543		29.5889	100.639		29.5889	200.259
	29.602	0.36126		29.602	100.647		29.602	200.261
	29.6151	0.36345		29.6151	100.631		29.6151	200.28
	29.6283	0.38933		29.6283	100.626		29.6283	200.285
	29.6414	0.37876		29.6414	100.693		29.6414	200.292
	29.6545	0.38788		29.6545	100.693		29.6545	200.278
	29.6676	0.41303		29.6676	100.698		29.6676	200.314
	29.6808	0.40501		29.6808	100.706		29.6808	200.332
	29.6939	0.41522		29.6939	100.701		29.6939	200.328
	29.707	0.40793		29.707	100.721		29.707	200.325
	29.7202	0.42506		29.7202	100.713		29.7202	200.339
	29.7333	0.39116		29.7333	100.729		29.7333	200.343
	29.7464	0.40428		29.7464	100.692		29.7464	200.335
	29.7596	0.41412		29.7596	100.677		29.7596	200.352
	29.7727	0.41996		29.7727	100.726		29.7727	200.355
	29.7858	0.42506		29.7858	100.726		29.7858	200.368
	29.7989	0.42834		29.7989	100.725		29.7989	200.382
	29.8121	0.41996		29.8121	100.706		29.8121	200.398
	29.8252	0.42579		29.8252	100.78		29.8252	200.416
	29.8383	0.42725		29.8383	100.729		29.8383	200.403
	29.8515	0.44803		29.8515	100.782		29.8515	200.457
	29.8646	0.44329		29.8646	100.772		29.8646	200.491
	29.8777	0.42579		29.8777	100.785		29.8777	200.523
	29.8909	0.46479		29.8909	100.841		29.8909	200.538
	29.904	0.48047		29.904	100.79		29.904	200.616
	29.9171	0.47828		29.9171	100.841		29.9171	200.688
	29.9302	0.46151		29.9302	100.873		29.9302	200.803
	29.9434	0.49141		29.9434	100.919		29.9434	200.889
	29.9565	0.4801		29.9565	100.964		29.9565	201.052
	29.9696	0.47901		29.9696	101.043		29.9696	201.275
	29.9828	0.50927		29.9828	101.083		29.9828	201.55
	29.9959	0.51656		29.9959	101.19		29.9959	201.966
	30.009	0.5151		30.009	101.354		30.009	202.411
	30.0221	0.51619		30.0221	101.49		30.0221	202.939
	30.0353	0.54937		30.0353	101.534		30.0353	203.349
	30.0484	0.5665		30.0484	101.544		30.0484	203.565
	30.0615	0.55484		30.0615	101.421		30.0615	203.368
	30.0747	0.55994		30.0747	101.362		30.0747	203.085
	30.0878	0.56286		30.0878	101.253		30.0878	202.737
	30.1009	0.58692		30.1009	101.319		30.1009	202.561
	30.1141	0.61207		30.1141	101.317		30.1141	202.427
	30.1272	0.61426		30.1272	101.341		30.1272	202.225
	30.1403	0.62374		30.1403	101.254		30.1403	201.959
	30.1535	0.61827		30.1535	101.179		30.1535	201.691
	30.1666	0.65691		30.1666	101.174		30.1666	201.336
	30.1797	0.64889		30.1797	101.215		30.1797	201.137
	30.1928	0.67186		30.1928	101.178		30.1928	201.013
	30.206	0.66712		30.206	101.182		30.206	200.964
	30.2191	0.69956		30.2191	101.217		30.2191	200.946
	30.2322	0.72836		30.2322	101.238		30.2322	200.886
	30.2454	0.76445		30.2454	101.336		30.2454	200.899
	30.2585	0.77429		30.2585	101.261		30.2585	200.917
	30.2716	0.80309		30.2716	101.331		30.2716	200.926
	30.2848	0.81002		30.2848	101.371		30.2848	201.028
	30.2979	0.85486		30.2979	101.417		30.2979	201.041
	30.311	0.85121		30.311	101.47		30.311	201.099
	30.3241	0.84283		30.3241	101.531		30.3241	201.187
	30.3373	0.90334		30.3373	101.542		30.3373	201.227
	30.3504	0.95511		30.3504	101.695		30.3504	201.321
	30.3635	0.98099		30.3635	101.727		30.3635	201.405
	30.3767	1.04734		30.3767	101.898		30.3767	201.503
	30.3898	1.09363		30.3898	101.992		30.3898	201.675
	30.4029	1.11405		30.4029	102.013		30.4029	201.839
	30.4161	1.20117		30.4161	102.129		30.4161	202.001
	30.4292	1.30835		30.4292	102.457		30.4292	202.303
	30.4423	1.3222		30.4423	102.494		30.4423	202.566
	30.4554	1.42974		30.4554	102.718		30.4554	202.961
	30.4686	1.52744		30.4686	102.97		30.4686	203.459
	30.4817	1.73778		30.4817	103.331		30.4817	204.028
	30.4948	1.88324		30.4948	103.743		30.4948	204.79
	30.508	2.0491		30.508	104.236		30.508	205.734
	30.5211	2.27148		30.5211	104.856		30.5211	207.008
	30.5342	2.63019		30.5342	105.515		30.5342	208.569
	30.5474	3.02645		30.5474	106.416		30.5474	210.297
	30.5605	3.51968		30.5605	107.307		30.5605	212.445
	30.5736	4.0654		30.5736	108.381		30.5736	214.501
	30.5868	4.88635		30.5868	109.513		30.5868	216.251
	30.5999	5.78313		30.5999	110.874		30.5999	218.14
	30.613	7.152		30.613	112.743		30.613	220.096
	30.6261	8.8577		30.6261	114.661		30.6261	222.552
	30.6393	10.8547		30.6393	117.462		30.6393	225.945
	30.6524	13.7801		30.6524	120.765		30.6524	230.346
	30.6655	17.2918		30.6655	124.591		30.6655	235.838
	30.6787	21.8759		30.6787	129.684		30.6787	242.469
	30.6918	27.8297		30.6918	135.716		30.6918	250.445
	30.7049	35.246		30.7049	143.112		30.7049	260.116
	30.7181	43.3279		30.7181	151.671		30.7181	269.919
	30.7312	52.3267		30.7312	161.65		30.7312	280.412
	30.7443	61.6332		30.7443	172.447		30.7443	289.68
	30.7574	71.7996		30.7574	182.874		30.7574	296.466
	30.7706	83.3298		30.7706	192.8		30.7706	300
	30.7837	94.2358		30.7837	198.397		30.7837	298.935
	30.7968	100		30.7968	200		30.7968	293.582
	30.81	95.8096		30.81	197.933		30.81	285.413
	30.8231	84.8947		30.8231	193.581		30.8231	277.053
	30.8362	73.3522		30.8362	187.157		30.8362	269.151
	30.8494	65.7412		30.8494	179.746		30.8494	261.137
	30.8625	60.728		30.8625	171.752		30.8625	252.394
	30.8756	54.8661		30.8756	164.311		30.8756	243.861
	30.8888	46.6055		30.8888	155.509		30.8888	235.001
	30.9019	36.4905		30.9019	146.798		30.9019	227.199
	30.915	27.1578		30.915	138.208		30.915	220.705
	30.9281	20.2012		30.9281	130.98		30.9281	215.549
	30.9413	14.8734		30.9413	124.562		30.9413	212.044
	30.9544	10.8634		30.9544	119.7		30.9544	209.32
	30.9675	8.04003		30.9675	115.784		30.9675	207.448
	30.9807	6.29568		30.9807	112.892		30.9807	205.997
	30.9938	5.05842		30.9938	110.572		30.9938	204.982
	31.0069	4.17914		31.0069	109.015		31.0069	204.182
	31.0201	3.57363		31.0201	107.49		31.0201	203.655
	31.0332	3.05816		31.0332	106.483		31.0332	203.155
	31.0463	2.65571		31.0463	105.552		31.0463	202.768
	31.0594	2.36662		31.0594	104.861		31.0594	202.505
	31.0726	2.1355		31.0726	104.353		31.0726	202.22
	31.0857	1.97073		31.0857	103.975		31.0857	202.046
	31.0988	1.78262		31.0988	103.619		31.0988	201.916
	31.112	1.66961		31.112	103.255		31.112	201.713
	31.1251	1.52926		31.1251	102.963		31.1251	201.597
	31.1382	1.37652		31.1382	102.692		31.1382	201.483
	31.1514	1.32548		31.1514	102.55		31.1514	201.402
	31.1645	1.24856		31.1645	102.407		31.1645	201.318
	31.1776	1.15816		31.1776	102.205		31.1776	201.244
	31.1908	1.09874		31.1908	102.108		31.1908	201.215
	31.2039	1.06957		31.2039	102.008		31.2039	201.105
	31.217	1.02401		31.217	101.918		31.217	201.085
	31.2301	0.98573		31.2301	101.728		31.2301	201.025
	31.2433	0.92922		31.2433	101.665		31.2433	201.002
[truncated: 5,236 more rows]

## Sheet: Fig. 2e
Energy (KeV)	Intensity (a.u.)
-0.20000,	0
-0.19000,	0
-0.18000,	0
-0.17000,	0
-0.16000,	0
-0.15000,	0
-0.14000,	0
-0.13000,	0
-0.12000,	0
-0.11000,	0
-0.10000,	0
-0.09000,	0
-0.08000,	1
-0.07000,	12
-0.06000,	80
-0.05000,	306
-0.04000,	1146
-0.03000,	3153
-0.02000,	7085
-0.01000,	12848
0.00000,	19189
0.01000,	24478
0.02000,	29242
0.03000,	33190
0.04000,	34834
0.05000,	31985
0.06000,	23820
0.07000,	14354
0.08000,	7733
0.09000,	4429
0.10000,	3395
0.11000,	3417
0.12000,	3759
0.13000,	4052
0.14000,	4164
0.15000,	4059
0.16000,	3639
0.17000,	3099
0.18000,	2509
0.19000,	2060
0.20000,	1707
0.21000,	1578
0.22000,	1660
0.23000,	1831
0.24000,	2251
0.25000,	2751
0.26000,	3280
0.27000,	3609
0.28000,	3699
0.29000,	3547
0.30000,	3209
0.31000,	2817
0.32000,	2342
0.33000,	2078
0.34000,	1883
0.35000,	1814
0.36000,	1780
0.37000,	1863
0.38000,	1948
0.39000,	1949
0.40000,	1995
0.41000,	1946
0.42000,	2048
0.43000,	2255
0.44000,	2592
0.45000,	3390
0.46000,	4861
0.47000,	7618
0.48000,	12141
0.49000,	18252
0.50000,	25176
0.51000,	30801
0.52000,	33467
0.53000,	31823
0.54000,	26580
0.55000,	19310
0.56000,	12607
0.57000,	7377
0.58000,	4163
0.59000,	2572
0.60000,	1927
0.61000,	1626
0.62000,	1613
0.63000,	1583
0.64000,	1568
0.65000,	1630
0.66000,	1616
0.67000,	1672
0.68000,	1758
0.69000,	1824
0.70000,	1829
0.71000,	1878
0.72000,	1806
0.73000,	1839
0.74000,	1817
0.75000,	1887
0.76000,	1949
0.77000,	2009
0.78000,	2142
0.79000,	2234
0.80000,	2382
0.81000,	2452
0.82000,	2465
0.83000,	2445
0.84000,	2489
0.85000,	2405
0.86000,	2526
0.87000,	2943
0.88000,	3544
0.89000,	4333
0.90000,	5344
0.91000,	6392
0.92000,	7297
0.93000,	7555
0.94000,	7369
0.95000,	6350
0.96000,	5313
0.97000,	4264
0.98000,	3354
0.99000,	2711
1.00000,	2373
1.01000,	2214
1.02000,	2103
1.03000,	2006
1.04000,	2072
1.05000,	2148
1.06000,	2130
1.07000,	2089
1.08000,	2082
1.09000,	2094
1.10000,	1997
1.11000,	2085
1.12000,	2045
1.13000,	2065
1.14000,	2073
1.15000,	2081
1.16000,	2111
1.17000,	2027
1.18000,	2099
1.19000,	2107
1.20000,	2067
1.21000,	2168
1.22000,	2107
1.23000,	2136
1.24000,	2172
1.25000,	2250
1.26000,	2260
1.27000,	2206
1.28000,	2221
1.29000,	2169
1.30000,	2210
1.31000,	2240
1.32000,	2172
1.33000,	2155
1.34000,	2116
1.35000,	2222
1.36000,	2062
1.37000,	2149
1.38000,	2173
1.39000,	2119
1.40000,	2180
1.41000,	2269
1.42000,	2293
1.43000,	2467
1.44000,	2563
1.45000,	2968
1.46000,	3220
1.47000,	3484
1.48000,	3739
1.49000,	3814
1.50000,	3737
1.51000,	3604
1.52000,	3609
1.53000,	3731
1.54000,	3654
1.55000,	3961
1.56000,	4339
1.57000,	4691
1.58000,	5001
1.59000,	5259
1.60000,	5217
1.61000,	5238
1.62000,	5229
1.63000,	5057
1.64000,	5257
1.65000,	4997
1.66000,	5001
1.67000,	4952
1.68000,	4829
1.69000,	4666
1.70000,	4733
1.71000,	5185
1.72000,	6230
1.73000,	8751
1.74000,	12637
1.75000,	18992
1.76000,	27186
1.77000,	37200
1.78000,	47999
1.79000,	57504
1.80000,	65358
1.81000,	68970
1.82000,	68363
1.83000,	65198
1.84000,	59230
1.85000,	53679
1.86000,	48235
1.87000,	44129
1.88000,	40714
1.89000,	37199
1.90000,	34644
1.91000,	32069
1.92000,	29173
1.93000,	26528
1.94000,	24097
1.95000,	21902
1.96000,	20829
1.97000,	20858
1.98000,	22100
1.99000,	24774
2.00000,	28826
2.01000,	33390
2.02000,	38008
2.03000,	41305
2.04000,	43570
2.05000,	43071
2.06000,	40913
2.07000,	37295
2.08000,	33328
2.09000,	29544
2.10000,	26344
2.11000,	24066
2.12000,	22365
2.13000,	20460
2.14000,	18410
2.15000,	16354
2.16000,	14106
2.17000,	11660
2.18000,	9945
2.19000,	8105
2.20000,	6565
2.21000,	5789
2.22000,	4918
2.23000,	4205
2.24000,	3512
2.25000,	2911
2.26000,	2498
2.27000,	2210
2.28000,	1895
2.29000,	1716
2.30000,	1643
2.31000,	1524
2.32000,	1438
2.33000,	1430
2.34000,	1403
2.35000,	1394
2.36000,	1248
2.37000,	1246
2.38000,	1187
2.39000,	1165
2.40000,	1157
2.41000,	1129
2.42000,	1137
2.43000,	1122
2.44000,	1141
2.45000,	1224
2.46000,	1199
2.47000,	1257
2.48000,	1322
2.49000,	1357
2.50000,	1307
2.51000,	1330
2.52000,	1301
2.53000,	1262
2.54000,	1225
2.55000,	1200
2.56000,	1171
2.57000,	1131
2.58000,	1121
2.59000,	1146
2.60000,	1114
2.61000,	1063
2.62000,	1077
2.63000,	1099
2.64000,	1075
2.65000,	1075
2.66000,	1063
2.67000,	1042
2.68000,	1051
2.69000,	1033
2.70000,	974
2.71000,	1007
2.72000,	997
2.73000,	962
2.74000,	962
2.75000,	970
2.76000,	976
2.77000,	968
2.78000,	962
2.79000,	965
2.80000,	992
2.81000,	961
2.82000,	977
2.83000,	990
2.84000,	980
2.85000,	995
2.86000,	976
2.87000,	956
2.88000,	940
2.89000,	984
2.90000,	987
2.91000,	965
2.92000,	986
2.93000,	977
2.94000,	996
2.95000,	969
2.96000,	977
2.97000,	968
2.98000,	969
2.99000,	955
3.00000,	950
3.01000,	942
3.02000,	949
3.03000,	966
3.04000,	1022
3.05000,	988
3.06000,	980
3.07000,	967
3.08000,	957
3.09000,	959
3.10000,	952
3.11000,	943
3.12000,	1006
3.13000,	977
3.14000,	968
3.15000,	960
3.16000,	938
3.17000,	959
3.18000,	993
3.19000,	975
3.20000,	953
3.21000,	956
3.22000,	947
3.23000,	965
3.24000,	958
3.25000,	954
3.26000,	977
3.27000,	928
3.28000,	991
3.29000,	980
3.30000,	969
3.31000,	975
3.32000,	1029
3.33000,	969
3.34000,	955
3.35000,	1002
3.36000,	953
3.37000,	971
3.38000,	995
3.39000,	1010
3.40000,	1014
3.41000,	993
3.42000,	990
3.43000,	1029
3.44000,	999
3.45000,	1000
3.46000,	1035
3.47000,	1064
3.48000,	1047
3.49000,	1033
3.50000,	1000
3.51000,	950
3.52000,	999
3.53000,	1042
3.54000,	1002
3.55000,	996
3.56000,	1006
3.57000,	1003
3.58000,	1014
3.59000,	1020
3.60000,	1035
3.61000,	1074
3.62000,	1045
3.63000,	1062
3.64000,	1106
3.65000,	1106
3.66000,	1086
3.67000,	1110
3.68000,	1165
3.69000,	1092
3.70000,	1074
3.71000,	1142
3.72000,	1091
3.73000,	1064
3.74000,	1091
3.75000,	1047
3.76000,	1046
3.77000,	1042
3.78000,	1008
3.79000,	981
3.80000,	968
3.81000,	939
3.82000,	963
3.83000,	980
3.84000,	995
3.85000,	1009
3.86000,	1001
3.87000,	1017
3.88000,	1023
3.89000,	1027
3.90000,	1007
3.91000,	981
3.92000,	986
3.93000,	1012
3.94000,	997
3.95000,	988
3.96000,	978
3.97000,	990
3.98000,	971
3.99000,	943
4.00000,	946
4.01000,	913
4.02000,	904
4.03000,	917
4.04000,	888
4.05000,	910
4.06000,	946
4.07000,	938
4.08000,	939
4.09000,	937
4.10000,	912
4.11000,	891
4.12000,	897
4.13000,	890
4.14000,	892
4.15000,	902
4.16000,	907
4.17000,	889
4.18000,	902
4.19000,	888
4.20000,	877
4.21000,	918
4.22000,	887
4.23000,	867
4.24000,	871
4.25000,	837
4.26000,	826
4.27000,	835
4.28000,	855
4.29000,	859
4.30000,	854
4.31000,	884
4.32000,	872
4.33000,	870
4.34000,	876
4.35000,	853
4.36000,	840
4.37000,	844
4.38000,	831
4.39000,	806
4.40000,	839
4.41000,	885
4.42000,	890
4.43000,	918
4.44000,	937
4.45000,	954
4.46000,	1009
4.47000,	1003
4.48000,	1003
4.49000,	1047
4.50000,	1052
4.51000,	1032
4.52000,	1021
4.53000,	1013
4.54000,	974
4.55000,	938
4.56000,	935
4.57000,	933
4.58000,	918
4.59000,	893
4.60000,	858
4.61000,	854
4.62000,	848
4.63000,	810
4.64000,	811
4.65000,	835
4.66000,	827
4.67000,	856
4.68000,	868
4.69000,	822
4.70000,	820
4.71000,	837
4.72000,	801
4.73000,	784
4.74000,	826
4.75000,	834
4.76000,	832
4.77000,	833
4.78000,	840
4.79000,	848
4.80000,	853
4.81000,	820
4.82000,	819
4.83000,	811
4.84000,	770
4.85000,	811
4.86000,	842
4.87000,	820
4.88000,	818
4.89000,	856
4.90000,	857
4.91000,	817
4.92000,	843
4.93000,	867
4.94000,	847
4.95000,	836
4.96000,	832
4.97000,	821
4.98000,	796
4.99000,	794
5.00000,	832
5.01000,	807
5.02000,	803
5.03000,	795
5.04000,	786
5.05000,	778
5.06000,	785
5.07000,	805
5.08000,	783
5.09000,	782
5.10000,	813
5.11000,	786
5.12000,	779
5.13000,	796
5.14000,	774
5.15000,	788
5.16000,	800
5.17000,	797
5.18000,	779
5.19000,	777
5.20000,	793
5.21000,	804
5.22000,	811
5.23000,	839
5.24000,	822
5.25000,	801
5.26000,	791
5.27000,	798
5.28000,	873
5.29000,	961
5.30000,	1058
5.31000,	1187
5.32000,	1371
5.33000,	1631
5.34000,	1806
5.35000,	2091
5.36000,	2394
5.37000,	2643
5.38000,	2896
5.39000,	3057
5.40000,	3197
5.41000,	3191
5.42000,	3152
5.43000,	3021
5.44000,	2863
5.45000,	2590
5.46000,	2266
5.47000,	2027
5.48000,	1822
5.49000,	1568
5.50000,	1334
5.51000,	1160
5.52000,	1059
5.53000,	941
5.54000,	869
5.55000,	831
5.56000,	795
5.57000,	773
5.58000,	782
5.59000,	788
5.60000,	774
5.61000,	769
5.62000,	785
5.63000,	772
5.64000,	735
5.65000,	758
5.66000,	731
5.67000,	749
5.68000,	764
5.69000,	761
5.70000,	772
5.71000,	767
5.72000,	729
5.73000,	745
5.74000,	761
5.75000,	741
5.76000,	749
5.77000,	755
5.78000,	748
5.79000,	745
5.80000,	806
5.81000,	829
5.82000,	803
5.83000,	803
5.84000,	812
5.85000,	830
5.86000,	876
5.87000,	893
5.88000,	939
5.89000,	967
5.90000,	1011
5.91000,	1030
5.92000,	1052
5.93000,	1064
5.94000,	1075
5.95000,	1106
5.96000,	1038
5.97000,	987
5.98000,	1000
5.99000,	931
6.00000,	890
6.01000,	813
6.02000,	828
6.03000,	815
6.04000,	781
6.05000,	769
6.06000,	738
6.07000,	771
6.08000,	736
6.09000,	733
6.10000,	724
6.11000,	744
6.12000,	704
6.13000,	721
6.14000,	702
6.15000,	710
6.16000,	760
6.17000,	752
6.18000,	717
6.19000,	743
6.20000,	756
6.21000,	769
6.22000,	782
6.23000,	812
6.24000,	805
6.25000,	823
6.26000,	845
6.27000,	820
6.28000,	839
6.29000,	886
6.30000,	945
6.31000,	938
6.32000,	919
6.33000,	958
6.34000,	1051
6.35000,	1051
6.36000,	1093
6.37000,	1150
6.38000,	1086
6.39000,	1121
6.40000,	1122
6.41000,	1083
6.42000,	1055
6.43000,	1069
6.44000,	1018
6.45000,	966
6.46000,	900
6.47000,	843
6.48000,	844
6.49000,	828
6.50000,	776
6.51000,	816
6.52000,	700
6.53000,	728
6.54000,	716
6.55000,	704
6.56000,	700
6.57000,	687
6.58000,	709
6.59000,	720
6.60000,	666
6.61000,	686
6.62000,	693
6.63000,	684
6.64000,	669
6.65000,	697
6.66000,	684
6.67000,	666
6.68000,	681
6.69000,	651
6.70000,	688
6.71000,	680
6.72000,	709
6.73000,	687
6.74000,	716
6.75000,	664
6.76000,	679
6.77000,	714
6.78000,	683
6.79000,	677
6.80000,	662
6.81000,	694
6.82000,	696
6.83000,	727
6.84000,	738
6.85000,	750
6.86000,	753
6.87000,	713
6.88000,	720
6.89000,	721
6.90000,	753
6.91000,	790
6.92000,	768
6.93000,	778
6.94000,	794
6.95000,	791
6.96000,	841
6.97000,	770
6.98000,	799
6.99000,	724
7.00000,	786
7.01000,	783
7.02000,	755
7.03000,	738
7.04000,	752
7.05000,	762
7.06000,	729
7.07000,	729
7.08000,	711
7.09000,	714
7.10000,	698
7.11000,	735
7.12000,	702
7.13000,	714
7.14000,	709
7.15000,	680
7.16000,	725
7.17000,	695
7.18000,	743
7.19000,	685
7.20000,	671
7.21000,	687
7.22000,	743
7.23000,	693
7.24000,	655
7.25000,	667
7.26000,	695
7.27000,	672
7.28000,	670
7.29000,	697
7.30000,	679
7.31000,	656
7.32000,	629
7.33000,	655
7.34000,	663
7.35000,	636
7.36000,	654
7.37000,	675
7.38000,	683
7.39000,	677
7.40000,	682
7.41000,	706
7.42000,	686
7.43000,	712
7.44000,	726
7.45000,	709
7.46000,	710
7.47000,	716
7.48000,	694
7.49000,	708
7.50000,	727
7.51000,	635
7.52000,	762
7.53000,	717
7.54000,	665
7.55000,	644
7.56000,	688
7.57000,	762
7.58000,	733
7.59000,	652
7.60000,	713
7.61000,	700
7.62000,	677
7.63000,	692
7.64000,	724
7.65000,	727
7.66000,	737
7.67000,	716
7.68000,	730
7.69000,	739
7.70000,	756
7.71000,	729
7.72000,	720
7.73000,	764
7.74000,	774
7.75000,	820
7.76000,	801
7.77000,	851
7.78000,	926
7.79000,	987
7.80000,	957
7.81000,	1126
7.82000,	1291
7.83000,	1396
7.84000,	1596
7.85000,	1832
7.86000,	2313
7.87000,	2879
7.88000,	3638
7.89000,	4697
7.90000,	6023
7.91000,	7754
7.92000,	10012
7.93000,	12650
7.94000,	16043
7.95000,	19600
7.96000,	23375
7.97000,	27531
7.98000,	31528
7.99000,	35724
8.00000,	39320
8.01000,	41880
8.02000,	43665
8.03000,	44194
8.04000,	44558
8.05000,	43364
8.06000,	40894
8.07000,	37626
8.08000,	33770
8.09000,	29226
8.10000,	25405
8.11000,	21142
8.12000,	17487
8.13000,	13955
8.14000,	11241
8.15000,	8723
8.16000,	6579
8.17000,	4867
8.18000,	3725
8.19000,	2751
8.20000,	2095
8.21000,	1603
8.22000,	1298
8.23000,	1059
8.24000,	910
8.25000,	805
8.26000,	761
8.27000,	741
8.28000,	721
8.29000,	684
8.30000,	701
8.31000,	671
8.32000,	635
8.33000,	698
8.34000,	622
8.35000,	570
8.36000,	641
8.37000,	632
8.38000,	633
8.39000,	635
8.40000,	643
8.41000,	621
8.42000,	656
8.43000,	631
8.44000,	669
8.45000,	679
8.46000,	621
8.47000,	612
8.48000,	686
8.49000,	656
8.50000,	675
8.51000,	722
8.52000,	680
8.53000,	688
8.54000,	693
8.55000,	678
8.56000,	683
8.57000,	717
8.58000,	732
8.59000,	714
8.60000,	712
8.61000,	724
8.62000,	753
8.63000,	730
8.64000,	709
8.65000,	724
8.66000,	736
8.67000,	713
8.68000,	759
8.69000,	806
8.70000,	804
8.71000,	879
8.72000,	951
8.73000,	1041
8.74000,	1191
8.75000,	1336
8.76000,	1537
8.77000,	1815
8.78000,	2100
8.79000,	2547
8.80000,	2993
8.81000,	3558
8.82000,	4098
8.83000,	4710
8.84000,	5142
8.85000,	5599
8.86000,	6065
8.87000,	6483
8.88000,	6763
8.89000,	6829
8.90000,	6796
8.91000,	6590
8.92000,	6373
8.93000,	6005
8.94000,	5579
8.95000,	4993
8.96000,	4343
8.97000,	3882
8.98000,	3284
8.99000,	2757
9.00000,	2315
9.01000,	1937
9.02000,	1614
9.03000,	1379
9.04000,	1176
9.05000,	939
9.06000,	828
9.07000,	660
9.08000,	596
9.09000,	552
9.10000,	521
9.11000,	480
9.12000,	500
9.13000,	455
9.14000,	421
9.15000,	410
9.16000,	431
9.17000,	448
9.18000,	404
9.19000,	376
9.20000,	380
9.21000,	399
9.22000,	412
9.23000,	395
9.24000,	428
9.25000,	429
9.26000,	434
9.27000,	443
9.28000,	441
9.29000,	456
9.30000,	451
9.31000,	456
9.32000,	475
9.33000,	490
9.34000,	511
9.35000,	505
9.36000,	475
9.37000,	499
9.38000,	495
9.39000,	452
9.40000,	441
9.41000,	425
9.42000,	441
9.43000,	405
9.44000,	385
9.45000,	394
9.46000,	390
9.47000,	411
9.48000,	395
9.49000,	400
9.50000,	374
9.51000,	353
9.52000,	389
9.53000,	395
9.54000,	372
9.55000,	333
9.56000,	373
9.57000,	377
9.58000,	368
9.59000,	384
9.60000,	389
9.61000,	389
9.62000,	389
9.63000,	384
9.64000,	403
9.65000,	418
9.66000,	418
9.67000,	388
9.68000,	387
9.69000,	389
9.70000,	389
9.71000,	387
9.72000,	397
9.73000,	412
9.74000,	420
9.75000,	421
9.76000,	419
9.77000,	414
9.78000,	432
9.79000,	425
9.80000,	421
9.81000,	433
9.82000,	453
9.83000,	435
9.84000,	445
9.85000,	483
9.86000,	450
9.87000,	431
9.88000,	451
9.89000,	463
9.90000,	438
9.91000,	419
9.92000,	437
9.93000,	418
9.94000,	394
9.95000,	401
9.96000,	436
9.97000,	423
9.98000,	397
9.99000,	405
10.00000,	401
10.01000,	397
10.02000,	396
10.03000,	403
10.04000,	417
10.05000,	436
10.06000,	430
10.07000,	399
10.08000,	383
10.09000,	392
10.10000,	404
10.11000,	406
10.12000,	407
10.13000,	406
10.14000,	385
10.15000,	379
10.16000,	375
10.17000,	342
10.18000,	347
10.19000,	372
10.20000,	374
10.21000,	349
10.22000,	354
10.23000,	350
10.24000,	328
10.25000,	339
10.26000,	341
10.27000,	325
10.28000,	319
10.29000,	334
10.30000,	354
10.31000,	342
10.32000,	330
10.33000,	321
10.34000,	317
10.35000,	334
10.36000,	335
10.37000,	319
10.38000,	311
10.39000,	315
10.40000,	324
10.41000,	335
10.42000,	352
10.43000,	347
10.44000,	330
10.45000,	324
10.46000,	346
10.47000,	375
10.48000,	381
10.49000,	378
10.50000,	345
10.51000,	340
10.52000,	353
10.53000,	341
10.54000,	329
10.55000,	346
10.56000,	353
10.57000,	354
10.58000,	346
10.59000,	349
10.60000,	345
10.61000,	327
10.62000,	319
10.63000,	317
10.64000,	328
10.65000,	322
10.66000,	320
10.67000,	327
10.68000,	335
10.69000,	329
10.70000,	316
10.71000,	321
10.72000,	331
10.73000,	337
10.74000,	338
10.75000,	332
10.76000,	342
10.77000,	339
10.78000,	333
10.79000,	353
10.80000,	338
10.81000,	342
10.82000,	350
10.83000,	338
10.84000,	344
10.85000,	328
10.86000,	323
10.87000,	325
10.88000,	315
10.89000,	332
10.90000,	332
10.91000,	311
10.92000,	314
10.93000,	319
10.94000,	344
10.95000,	340
10.96000,	312
10.97000,	305
10.98000,	309
10.99000,	314
11.00000,	309
11.01000,	313
11.02000,	321
11.03000,	291
11.04000,	290
11.05000,	311
11.06000,	320
11.07000,	316
11.08000,	312
11.09000,	310
11.10000,	325
11.11000,	325
11.12000,	312
11.13000,	305
11.14000,	308
11.15000,	311
11.16000,	282
11.17000,	276
11.18000,	297
11.19000,	318
11.20000,	319
11.21000,	308
11.22000,	305
11.23000,	321
11.24000,	320
11.25000,	326
11.26000,	314
11.27000,	303
11.28000,	303
11.29000,	305
11.30000,	304
11.31000,	300
11.32000,	305
11.33000,	294
11.34000,	310
11.35000,	326
11.36000,	318
11.37000,	300
11.38000,	319
11.39000,	332
11.40000,	301
11.41000,	321
11.42000,	336
11.43000,	338
11.44000,	343
11.45000,	340
11.46000,	345
11.47000,	317
11.48000,	315
11.49000,	321
11.50000,	316
11.51000,	324
11.52000,	315
11.53000,	294
11.54000,	306
11.55000,	313
11.56000,	274
11.57000,	290
11.58000,	323
11.59000,	327
11.60000,	323
11.61000,	308
11.62000,	289
11.63000,	319
11.64000,	315
11.65000,	303
11.66000,	282
11.67000,	302
11.68000,	298
11.69000,	284
11.70000,	265
11.71000,	283
11.72000,	270
11.73000,	270
11.74000,	310
11.75000,	309
11.76000,	302
11.77000,	278
11.78000,	269
11.79000,	263
11.80000,	275
11.81000,	277
11.82000,	304
11.83000,	299
11.84000,	263
11.85000,	249
11.86000,	275
11.87000,	286
11.88000,	265
11.89000,	262
11.90000,	268
11.91000,	287
11.92000,	289
11.93000,	285
11.94000,	275
11.95000,	267
11.96000,	272
11.97000,	271
11.98000,	262
11.99000,	277
12.00000,	267
12.01000,	273
12.02000,	276
12.03000,	262
12.04000,	256
12.05000,	279
12.06000,	286
12.07000,	266
12.08000,	280
12.09000,	291
12.10000,	260
12.11000,	280
12.12000,	281
12.13000,	286
12.14000,	276
12.15000,	272
12.16000,	263
12.17000,	258
12.18000,	270
12.19000,	260
12.20000,	263
12.21000,	253
12.22000,	260
12.23000,	268
12.24000,	274
12.25000,	277
12.26000,	277
12.27000,	254
12.28000,	265
12.29000,	277
12.30000,	282
12.31000,	279
12.32000,	269
12.33000,	276
12.34000,	256
12.35000,	289
12.36000,	281
12.37000,	292
12.38000,	277
12.39000,	255
12.40000,	274
12.41000,	272
12.42000,	259
12.43000,	254
12.44000,	261
12.45000,	245
12.46000,	273
12.47000,	259
12.48000,	268
12.49000,	296
12.50000,	271
12.51000,	241
12.52000,	251
12.53000,	273
12.54000,	275
12.55000,	253
12.56000,	265
12.57000,	260
12.58000,	267
12.59000,	253
12.60000,	254
12.61000,	264
12.62000,	264
12.63000,	270
12.64000,	259
12.65000,	252
12.66000,	244
12.67000,	257
12.68000,	248
12.69000,	259
12.70000,	274
12.71000,	269
12.72000,	254
12.73000,	247
12.74000,	257
12.75000,	272
12.76000,	235
12.77000,	265
12.78000,	252
12.79000,	233
12.80000,	238
12.81000,	252
12.82000,	251
12.83000,	266
12.84000,	259
12.85000,	254
12.86000,	248
12.87000,	267
12.88000,	246
12.89000,	239
12.90000,	232
12.91000,	246
12.92000,	265
12.93000,	272
12.94000,	247
12.95000,	239
12.96000,	251
12.97000,	257
12.98000,	252
12.99000,	256
13.00000,	238
13.01000,	251
13.02000,	249
13.03000,	244
13.04000,	244
13.05000,	223
13.06000,	252
13.07000,	234
13.08000,	275
13.09000,	233
13.10000,	268
13.11000,	262
13.12000,	257
13.13000,	262
13.14000,	249
13.15000,	235
13.16000,	259
13.17000,	247
13.18000,	258
13.19000,	244
13.20000,	261
13.21000,	263
13.22000,	222
13.23000,	260
13.24000,	228
13.25000,	256
13.26000,	274
13.27000,	248
13.28000,	250
13.29000,	233
13.30000,	278
13.31000,	264
13.32000,	258
13.33000,	256
13.34000,	291
13.35000,	245
13.36000,	263
13.37000,	270
13.38000,	294
13.39000,	280
13.40000,	296
13.41000,	251
13.42000,	286
13.43000,	305
13.44000,	224
13.45000,	285
13.46000,	257
13.47000,	243
13.48000,	247
13.49000,	252
13.50000,	256
13.51000,	293
13.52000,	266
13.53000,	272
13.54000,	272
13.55000,	268
13.56000,	252
13.57000,	254
13.58000,	271
13.59000,	244
13.60000,	247
13.61000,	248
13.62000,	229
13.63000,	292
13.64000,	276
13.65000,	280
13.66000,	276
13.67000,	275
13.68000,	254
13.69000,	282
13.70000,	268
13.71000,	277
13.72000,	279
13.73000,	264
13.74000,	295
13.75000,	303
13.76000,	290
13.77000,	285
13.78000,	261
13.79000,	303
13.80000,	306
13.81000,	303
13.82000,	348
13.83000,	361
13.84000,	400
13.85000,	425
13.86000,	524
13.87000,	583
13.88000,	678
13.89000,	765
13.90000,	954
13.91000,	1162
13.92000,	1462
13.93000,	1697
13.94000,	2072
13.95000,	2725
13.96000,	3070
13.97000,	3900
13.98000,	4475
13.99000,	5302
14.00000,	6010
14.01000,	7035
14.02000,	7914
14.03000,	9066
14.04000,	10000
14.05000,	10703
14.06000,	11787
14.07000,	12658
14.08000,	13171
14.09000,	13854
14.10000,	14167
14.11000,	14407
14.12000,	14674
14.13000,	14692
14.14000,	14104
14.15000,	13679
14.16000,	13084
14.17000,	12125
14.18000,	11367
14.19000,	10541
14.20000,	9514
14.21000,	8600
14.22000,	7425
14.23000,	6618
14.24000,	5709
14.25000,	4674
14.26000,	3946
14.27000,	3321
14.28000,	2749
14.29000,	2209
14.30000,	1756
14.31000,	1431
14.32000,	1209
14.33000,	917
14.34000,	816
14.35000,	652
14.36000,	513
14.37000,	450
14.38000,	399
14.39000,	344
14.40000,	324
14.41000,	308
14.42000,	275
14.43000,	284
14.44000,	273
14.45000,	263
14.46000,	251
14.47000,	230
14.48000,	219
14.49000,	219
14.50000,	244
14.51000,	241
14.52000,	243
14.53000,	253
14.54000,	250
14.55000,	261
14.56000,	270
14.57000,	238
14.58000,	246
14.59000,	238
14.60000,	247
14.61000,	260
14.62000,	264
14.63000,	279
14.64000,	322
14.65000,	313
14.66000,	329
14.67000,	356
14.68000,	387
14.69000,	422
14.70000,	452
14.71000,	500
14.72000,	594
14.73000,	692
14.74000,	796
14.75000,	920
14.76000,	1082
14.77000,	1209
14.78000,	1363
14.79000,	1562
14.80000,	1738
14.81000,	1879
14.82000,	2103
14.83000,	2283
14.84000,	2421
14.85000,	2649
14.86000,	2770
14.87000,	2906
14.88000,	3095
14.89000,	3106
14.90000,	3147
14.91000,	3193
14.92000,	3091
14.93000,	3089
14.94000,	3016
14.95000,	2769
14.96000,	2669
14.97000,	2542
14.98000,	2362
14.99000,	2150
15.00000,	1932
15.01000,	1681
15.02000,	1554
15.03000,	1385
15.04000,	1202
15.05000,	1061
15.06000,	927
15.07000,	791
15.08000,	667
15.09000,	555
15.10000,	520
15.11000,	437
15.12000,	405
15.13000,	383
15.14000,	344
15.15000,	300
15.16000,	255
15.17000,	250
15.18000,	279
15.19000,	274
15.20000,	256
15.21000,	256
15.22000,	249
15.23000,	265
15.24000,	235
15.25000,	236
15.26000,	238
15.27000,	234
15.28000,	238
15.29000,	235
15.30000,	259
15.31000,	247
15.32000,	243
15.33000,	232
15.34000,	239
15.35000,	250
15.36000,	252
15.37000,	247
15.38000,	252
15.39000,	270
15.40000,	272
15.41000,	306
15.42000,	343
15.43000,	357
15.44000,	381
15.45000,	419
15.46000,	500
15.47000,	554
15.48000,	643
15.49000,	772
15.50000,	898
15.51000,	978
15.52000,	1188
15.53000,	1440
15.54000,	1733
15.55000,	2017
15.56000,	2337
15.57000,	2712
15.58000,	3182
15.59000,	3651
15.60000,	4127
15.61000,	4637
15.62000,	5207
15.63000,	5737
15.64000,	6378
15.65000,	6891
15.66000,	7375
15.67000,	7994
15.68000,	8376
15.69000,	8679
15.70000,	8965
15.71000,	9232
15.72000,	9424
15.73000,	9520
15.74000,	9556
15.75000,	9355
15.76000,	9122
15.77000,	9003
15.78000,	8535
15.79000,	8196
15.80000,	7731
15.81000,	7196
15.82000,	6649
15.83000,	6201
15.84000,	5592
15.85000,	4973
15.86000,	4416
15.87000,	3827
15.88000,	3421
15.89000,	2978
15.90000,	2482
15.91000,	2129
15.92000,	1870
15.93000,	1638
15.94000,	1405
15.95000,	1245
15.96000,	1051
15.97000,	954
15.98000,	862
15.99000,	766
16.00000,	684
16.01000,	628
16.02000,	609
16.03000,	595
16.04000,	560
16.05000,	566
16.06000,	574
16.07000,	558
16.08000,	536
16.09000,	527
16.10000,	502
16.11000,	470
16.12000,	453
16.13000,	404
16.14000,	401
16.15000,	394
16.16000,	384
16.17000,	339
16.18000,	302
16.19000,	295
16.20000,	265
16.21000,	249
16.22000,	242
16.23000,	251
16.24000,	248
16.25000,	218
16.26000,	195
16.27000,	208
16.28000,	209
16.29000,	192
16.30000,	183
16.31000,	178
16.32000,	176
16.33000,	183
16.34000,	183
16.35000,	170
16.36000,	165
16.37000,	175
16.38000,	176
16.39000,	167
16.40000,	164
16.41000,	154
16.42000,	161
16.43000,	180
16.44000,	173
16.45000,	175
16.46000,	181
16.47000,	178
16.48000,	174
16.49000,	180
16.50000,	181
16.51000,	196
16.52000,	230
16.53000,	230
16.54000,	224
16.55000,	243
16.56000,	260
16.57000,	282
16.58000,	287
16.59000,	312
16.60000,	387
16.61000,	428
16.62000,	432
16.63000,	447
16.64000,	465
16.65000,	481
16.66000,	498
16.67000,	512
16.68000,	557
16.69000,	571
16.70000,	574
16.71000,	589
16.72000,	583
16.73000,	561
16.74000,	548
16.75000,	519
16.76000,	489
16.77000,	482
16.78000,	450
16.79000,	415
16.80000,	402
16.81000,	374
16.82000,	347
16.83000,	318
16.84000,	294
16.85000,	287
16.86000,	286
16.87000,	250
16.88000,	234
16.89000,	254
16.90000,	240
16.91000,	241
16.92000,	244
16.93000,	250
16.94000,	241
16.95000,	220
16.96000,	218
16.97000,	230
16.98000,	245
16.99000,	224
17.00000,	214
17.01000,	228
17.02000,	215
17.03000,	195
17.04000,	187
17.05000,	183
17.06000,	179
17.07000,	172
17.08000,	172
17.09000,	173
17.10000,	169
17.11000,	158
17.12000,	150
17.13000,	153
17.14000,	162
17.15000,	173
17.16000,	160
17.17000,	155
17.18000,	177
17.19000,	164
17.20000,	151
17.21000,	154
17.22000,	156
17.23000,	150
17.24000,	152
17.25000,	148
17.26000,	143
17.27000,	147
17.28000,	150
17.29000,	141
17.30000,	151
17.31000,	149
17.32000,	141
17.33000,	152
17.34000,	144
17.35000,	153
17.36000,	189
17.37000,	189
17.38000,	171
17.39000,	186
17.40000,	201
17.41000,	224
17.42000,	233
17.43000,	270
17.44000,	316
17.45000,	325
17.46000,	329
17.47000,	402
17.48000,	454
17.49000,	500
17.50000,	575
17.51000,	608
17.52000,	694
17.53000,	813
17.54000,	871
17.55000,	956
17.56000,	1012
17.57000,	1077
17.58000,	1135
17.59000,	1185
17.60000,	1213
17.61000,	1261
17.62000,	1239
17.63000,	1250
17.64000,	1263
17.65000,	1218
17.66000,	1183
17.67000,	1127
17.68000,	1078
17.69000,	1006
17.70000,	953
17.71000,	876
17.72000,	848
17.73000,	728
17.74000,	674
17.75000,	654
17.76000,	546
17.77000,	508
17.78000,	486
17.79000,	444
17.80000,	406
17.81000,	369
17.82000,	336
17.83000,	305
17.84000,	325
17.85000,	313
17.86000,	316
17.87000,	310
17.88000,	297
17.89000,	329
17.90000,	308
17.91000,	289
17.92000,	312
17.93000,	310
17.94000,	287
17.95000,	289
17.96000,	303
17.97000,	282
17.98000,	278
17.99000,	280
18.00000,	243
18.01000,	243
18.02000,	228
18.03000,	209
18.04000,	191
18.05000,	193
18.06000,	180
18.07000,	164
18.08000,	162
18.09000,	147
18.10000,	152
18.11000,	143
18.12000,	126
18.13000,	123
18.14000,	133
18.15000,	126
18.16000,	126
18.17000,	129
18.18000,	141
18.19000,	125
18.20000,	118
18.21000,	114
18.22000,	103
18.23000,	109
18.24000,	117
18.25000,	112
18.26000,	103
18.27000,	105
18.28000,	114
18.29000,	102
18.30000,	102
18.31000,	108
18.32000,	101
18.33000,	109
18.34000,	126
18.35000,	114
18.36000,	108
18.37000,	113
18.38000,	102
18.39000,	103
18.40000,	106
18.41000,	94
18.42000,	104
18.43000,	100
18.44000,	107
18.45000,	107
18.46000,	108
18.47000,	98
18.48000,	114
18.49000,	114
18.50000,	100
18.51000,	103
18.52000,	98
18.53000,	107
18.54000,	107
18.55000,	114
18.56000,	114
18.57000,	106
18.58000,	122
18.59000,	135
18.60000,	123
18.61000,	117
18.62000,	113
18.63000,	111
18.64000,	100
18.65000,	94
18.66000,	104
18.67000,	100
18.68000,	104
18.69000,	103
18.70000,	86
18.71000,	84
18.72000,	112
18.73000,	101
18.74000,	94
18.75000,	91
18.76000,	97
18.77000,	100
18.78000,	92
18.79000,	105
18.80000,	109
18.81000,	97
18.82000,	98
18.83000,	92
18.84000,	105
18.85000,	84
18.86000,	100
18.87000,	103
18.88000,	96
18.89000,	104
18.90000,	106
18.91000,	98
18.92000,	92
18.93000,	103
18.94000,	101
18.95000,	97
18.96000,	99
18.97000,	103
18.98000,	90
18.99000,	96
19.00000,	117
19.01000,	97
19.02000,	91
19.03000,	88
19.04000,	83
19.05000,	101
19.06000,	101
19.07000,	97
19.08000,	96
19.09000,	102
19.10000,	91
19.11000,	95
19.12000,	101
19.13000,	93
19.14000,	76
19.15000,	93
19.16000,	85
19.17000,	94
19.18000,	80
19.19000,	92
19.20000,	97
19.21000,	109
19.22000,	95
19.23000,	109
19.24000,	92
19.25000,	105
19.26000,	102
19.27000,	103
19.28000,	102
19.29000,	106
19.30000,	89
19.31000,	91
19.32000,	91
19.33000,	86
19.34000,	92
19.35000,	88
19.36000,	93
19.37000,	99
19.38000,	93
19.39000,	80
19.40000,	95
19.41000,	91
19.42000,	98
19.43000,	96
19.44000,	94
19.45000,	101
19.46000,	92
19.47000,	104
19.48000,	95
19.49000,	94
19.50000,	78
19.51000,	97
19.52000,	87
19.53000,	92
19.54000,	96
19.55000,	87
19.56000,	81
19.57000,	90
19.58000,	92
19.59000,	92
19.60000,	93
19.61000,	91
19.62000,	77
19.63000,	92
19.64000,	78
19.65000,	95
19.66000,	99
19.67000,	101
19.68000,	98
19.69000,	89
19.70000,	92
19.71000,	76
19.72000,	101
19.73000,	90
19.74000,	89
19.75000,	95
19.76000,	94
19.77000,	80
19.78000,	88
[truncated: 49 more rows]

## Sheet: Fig. 3d
SZYO20	Raman shift (cm-1)	Intensity (a.u.)	partially hydrated SZYO20	Raman shift (cm-1)	Intensity (a.u.)	hydrated SZYO20	Raman shift (cm-1)	Intensity (a.u.)
	1021.26	20.0348		1021.26	175.63		1021.26	265.285
	1019.52	19.9008		1019.52	175.939		1019.52	265.552
	1017.79	20.0394		1017.79	175.616		1017.79	264.989
	1016.05	19.9915		1016.05	175.63		1016.05	265.367
	1014.31	20.0454		1014.31	175.939		1014.31	262.979
	1012.57	20.012		1012.57	174.921		1012.57	266.066
	1010.83	19.8319		1010.83	175.609		1010.83	263.292
	1009.09	19.9347		1009.09	175.801		1009.09	266.765
	1007.35	20.0229		1007.35	175.56		1007.35	265.65
	1005.61	20.0503		1005.61	175.808		1005.61	262.601
	1003.87	20.1372		1003.87	175.039		1003.87	264.415
	1002.12	20.1329		1002.12	175.865		1002.12	267.609
	1000.38	20.2619		1000.38	175.422		1000.38	262.132
	998.643	20.177		998.643	175.585		998.643	263.006
	996.898	20.1753		996.898	174.774		996.898	267.357
	995.156	20.2132		995.156	175.429		995.156	263.816
	993.412	19.9384		993.412	175.376		993.412	264.468
	991.67	19.8682		991.67	175.72		991.67	265.727
	989.926	19.7453		989.926	175.051		989.926	262.243
	988.182	19.6527		988.182	175.978		988.182	262.841
	986.436	19.667		986.436	176.427		986.436	263.383
	984.691	19.5349		984.691	175.876		984.691	263.098
	982.945	19.511		982.945	176.052		982.945	263.364
	981.199	19.3066		981.199	175.356		981.199	265.283
	979.453	19.5381		979.453	176.293		979.453	261.969
	977.707	19.5234		977.707	175.787		977.707	263.281
	975.959	19.4192		975.959	175.837		975.959	263.272
	974.211	19.3453		974.211	176.183		974.211	263.703
	972.465	19.199		972.465	176.08		972.465	260.997
	970.715	19.3672		970.715	176.116		970.715	263.959
	968.967	19.3144		968.967	175.943		968.967	262.41
	967.219	19.4457		967.219	176.052		967.219	262.62
	965.469	19.2772		965.469	175.914		965.469	261.622
	963.719	19.2296		963.719	176.658		963.719	262.437
	961.969	19.3254		961.969	176.32		961.969	262.758
	960.219	19.2884		960.219	176.556		960.219	262.419
	958.467	19.3801		958.467	176.781		958.467	262.41
	956.717	19.2867		956.717	177.158		956.717	263.115
	954.965	19.5202		954.965	176.611		954.965	264.094
	953.213	19.3072		953.213	176.499		953.213	262.712
	951.461	19.2611		951.461	176.808		951.461	262.758
	949.707	19.257		949.707	177.164		949.707	263.956
	947.955	19.3893		947.955	176.829		947.955	265.373
	946.201	19.1529		946.201	177.198		946.201	263.717
	944.447	19.4124		944.447	177.134		944.447	265.408
	942.693	19.2365		942.693	177.384		942.693	262.876
	940.939	19.3909		940.939	177.091		940.939	264.347
	939.184	19.2688		939.184	177.193		939.184	262.09
	937.428	19.3787		937.428	177.14		937.428	265.588
	935.672	19.5291		935.672	177.393		935.672	263.387
	933.916	19.3742		933.916	177.656		933.916	264.199
	932.16	19.4892		932.16	177.328		932.16	264.518
	930.402	19.4798		930.402	177.591		930.402	263.633
	928.646	19.4076		928.646	177.735		928.646	262.638
	926.889	19.4989		926.889	177.278		926.889	265.201
	925.131	19.3717		925.131	177.341		925.131	263.55
	923.371	19.4225		923.371	178.284		923.371	262.939
	921.613	19.5504		921.613	178.333		921.613	263.695
	919.854	19.2533		919.854	178.164		919.854	264.178
	918.094	19.4688		918.094	178.121		918.094	264.442
	916.334	19.5861		916.334	178.306		916.334	264.268
	914.574	19.4134		914.574	178.218		914.574	264.204
	912.814	19.4288		912.814	178.196		912.814	264.632
	911.053	19.2927		911.053	178.273		911.053	264.458
	909.291	19.3838		909.291	179.053		909.291	266.305
	907.529	19.4319		907.529	178.296		907.529	267.005
	905.768	19.2854		905.768	178.27		905.768	266.831
	904.004	19.4248		904.004	178.641		904.004	266.493
	902.242	19.3789		902.242	178.535		902.242	267.411
	900.479	19.436		900.479	179.091		900.479	264.237
	898.715	19.4096		898.715	178.401		898.715	265.046
	896.951	19.3403		896.951	179.015		896.951	265.254
	895.186	19.3804		895.186	179.277		895.186	265.789
	893.422	19.5131		893.422	179.182		893.422	266.379
	891.656	19.3069		891.656	178.677		891.656	266.641
	889.891	19.3562		889.891	179.211		889.891	265.269
	888.125	19.3168		888.125	179.196		888.125	266.403
	886.357	19.5223		886.357	179.269		886.357	265.25
	884.592	19.4244		884.592	179.425		884.592	266.329
	882.824	19.2744		882.824	178.771		882.824	265.448
	881.057	19.4771		881.057	178.868		881.057	263.697
	879.289	19.5744		879.289	178.902		879.289	264.558
	877.521	19.4817		877.521	178.943		877.521	266.942
	875.752	19.4853		875.752	179.326		875.752	267.203
	873.982	19.5292		873.982	179.035		873.982	268.281
	872.213	19.7239		872.213	179.798		872.213	267.727
	870.443	19.6754		870.443	179.88		870.443	268.695
	868.674	19.7414		868.674	179.646		868.674	269.662
	866.902	19.5734		866.902	179.188		866.902	271.009
	865.133	19.5692		865.133	180.194		865.133	273.28
	863.361	19.7792		863.361	180.771		863.361	274.354
	861.59	19.6672		861.59	181.087		861.59	277.328
	859.816	19.6772		859.816	181.228		859.816	282.472
	858.045	19.6535		858.045	181.557		858.045	282.241
	856.271	19.5416		856.271	182.614		856.271	282.716
	854.498	19.6048		854.498	183.051		854.498	287.964
	852.725	19.5695		852.725	182.597		852.725	283.069
	850.951	19.363		850.951	183.719		850.951	285.007
	849.176	19.456		849.176	183.602		849.176	280.06
	847.402	19.479		847.402	183.683		847.402	279.451
	845.627	19.5448		845.627	182.225		845.627	274.345
	843.852	19.3968		843.852	181.521		843.852	275.092
	842.076	19.4832		842.076	182.204		842.076	273.618
	840.299	19.2991		840.299	181.716		840.299	272.631
	838.521	19.4075		838.521	181.77		838.521	272.836
	836.746	19.4137		836.746	180.917		836.746	273.529
	834.969	19.3512		834.969	181.659		834.969	272.705
	833.189	19.2293		833.189	181.359		833.189	271.341
	831.412	19.1476		831.412	181.097		831.412	275.658
	829.633	19.2016		829.633	181.64		829.633	272.942
	827.854	19.4263		827.854	181.448		827.854	274.336
	826.074	19.4505		826.074	182.854		826.074	272.973
	824.295	19.4954		824.295	182.266		824.295	275.988
	822.516	19.4421		822.516	182.427		822.516	274.679
	820.734	19.4315		820.734	182.024		820.734	274.019
	818.953	19.5383		818.953	182.23		818.953	276.437
	817.172	19.5818		817.172	182.997		817.172	275.237
	815.391	19.3943		815.391	182.964		815.391	274.254
	813.609	19.6805		813.609	182.668		813.609	274.728
	811.826	19.5214		811.826	183.292		811.826	275.147
	810.043	19.521		810.043	182.647		810.043	275.729
	808.26	19.5233		808.26	183.07		808.26	275.609
	806.477	19.6338		806.477	183.276		806.477	272.793
	804.691	19.8474		804.691	183.094		804.691	273.806
	802.908	19.7477		802.908	183.417		802.908	273.363
	801.123	19.6288		801.123	183.709		801.123	272.974
	799.338	19.8744		799.338	183.786		799.338	271.885
	797.553	19.9989		797.553	183.373		797.553	271.174
	795.766	20.0461		795.766	183.951		795.766	271.863
	793.98	20.316		793.98	183.573		793.98	271.098
	792.193	20.3798		792.193	183.384		792.193	272.055
	790.406	20.1476		790.406	183.416		790.406	270.753
	788.619	20.3208		788.619	183.445		788.619	271.172
	786.83	20.3524		786.83	183.944		786.83	271.053
	785.043	20.5396		785.043	183.355		785.043	272.226
	783.254	20.2909		783.254	183.553		783.254	271.945
	781.465	20.5462		781.465	183.803		781.465	270.644
	779.676	20.5417		779.676	183.869		779.676	271.117
	777.887	20.7223		777.887	183.605		777.887	270.192
	776.096	20.7294		776.096	183.996		776.096	271.309
	774.305	20.775		774.305	184.293		774.305	271.782
	772.514	20.9297		772.514	184.119		772.514	273.22
	770.723	20.9341		770.723	184.141		770.723	271.759
	768.932	21.5059		768.932	184.159		768.932	272.553
	767.139	21.2035		767.139	184.849		767.139	272.649
	765.346	21.4696		765.346	185.156		765.346	272.96
	763.553	21.3277		763.553	184.321		763.553	273.216
	761.76	21.7206		761.76	184.439		761.76	274.921
	759.967	21.5646		759.967	185.076		759.967	273.569
	758.172	21.7035		758.172	185.012		758.172	272.914
	756.377	21.8552		756.377	185.302		756.377	274.349
	754.582	21.976		754.582	186.2		754.582	274.605
	752.787	21.7573		752.787	185.678		752.787	276.576
	750.992	22.0267		750.992	185.802		750.992	274.689
	749.195	22.1922		749.195	186.329		749.195	275.48
	747.4	22.3781		747.4	186.57		747.4	275.95
	745.604	22.5908		745.604	186.773		745.604	276.259
	743.805	22.6422		743.805	187.23		743.805	278.067
	742.008	22.6245		742.008	187.155		742.008	277.037
	740.211	22.8908		740.211	187.674		740.211	278.416
	738.412	23.1134		738.412	188.158		738.412	278.938
	736.613	23.0522		736.613	187.551		736.613	280.369
	734.814	23.1852		734.814	187.863		734.814	281.371
	733.014	23.3195		733.014	188.711		733.014	281.465
	731.215	23.607		731.215	188.759		731.215	280.971
	729.414	23.363		729.414	188.512		729.414	281.973
	727.613	23.5852		727.613	189.05		727.613	280.891
	725.812	23.4792		725.812	189.547		725.812	280.237
	724.01	23.3388		724.01	188.92		724.01	283.747
	722.209	23.6133		722.209	188.687		722.209	282.879
	720.406	23.5048		720.406	188.704		720.406	280.518
	718.604	23.6923		718.604	188.875		718.604	281.251
	716.801	23.6871		716.801	188.201		716.801	283.265
	714.998	23.9778		714.998	188.348		714.998	280.372
	713.193	24.3398		713.193	188.286		713.193	280.625
	711.389	24.7335		711.389	187.702		711.389	280.185
	709.584	25.1053		709.584	188.092		709.584	279.266
	707.779	25.4235		707.779	187.309		707.779	279.893
	705.975	25.9338		705.975	188.423		705.975	280.839
	704.168	26.2504		704.168	188.526		704.168	283.222
	702.361	26.7184		702.361	189.079		702.361	284.486
	700.555	27.0461		700.555	190.135		700.555	283.141
	698.748	27.086		698.748	189.281		698.748	282.595
	696.941	27.3384		696.941	188.581		696.941	280.187
	695.133	27.1187		695.133	188.509		695.133	280.6
	693.324	26.8572		693.324	187.523		693.324	282.874
	691.516	26.5868		691.516	187.881		691.516	281.796
	689.707	26.3662		689.707	187.506		689.707	279.497
	687.898	25.6296		687.898	187.301		687.898	281.451
	686.088	25.103		686.088	187.82		686.088	281.065
	684.277	24.7672		684.277	187.728		684.277	283.602
	682.467	24.4506		682.467	187.827		682.467	281.41
	680.656	24.2726		680.656	187.847		680.656	284.053
	678.846	24.1885		678.846	188.284		678.846	284.729
	677.033	24.0221		677.033	188.26		677.033	284.502
	675.221	23.9458		675.221	188.532		675.221	285.285
	673.408	24.0636		673.408	188.951		673.408	289.728
	671.596	23.9531		671.596	189.621		671.596	287.007
	669.783	24.0975		669.783	189.825		669.783	289.751
	667.969	24.2597		667.969	189.896		667.969	290.213
	666.154	24.3101		666.154	190.831		666.154	289.402
	664.34	24.4595		664.34	191.072		664.34	290.394
	662.525	24.5466		662.525	191.456		662.525	292.71
	660.711	24.7605		660.711	191.509		660.711	291.211
	658.895	24.6892		658.895	192.185		658.895	292.891
	657.078	24.7509		657.078	192.116		657.078	291.604
	655.262	24.8342		655.262	192.543		655.262	290.37
	653.445	24.5756		653.445	193.571		653.445	291.202
	651.627	24.8689		651.627	193.064		651.627	290.657
	649.811	24.7863		649.811	193.793		649.811	288.895
	647.992	24.6227		647.992	194.056		647.992	288.563
	646.174	24.5579		646.174	194.774		646.174	292.198
	644.355	24.7675		644.355	195.027		644.355	288.533
	642.535	25.0744		642.535	194.961		642.535	287.355
	640.715	24.8679		640.715	194.936		640.715	286.653
	638.896	25.3743		638.896	196.199		638.896	288.541
	637.076	25.3649		637.076	195.855		637.076	288.315
	635.254	25.5526		635.254	195.344		635.254	289.62
	633.434	25.3438		633.434	195.743		633.434	285.328
	631.611	25.7346		631.611	196.286		631.611	285.947
	629.789	26.1557		629.789	195.803		629.789	287.569
	627.967	26.4869		627.967	194.935		627.967	288.346
	626.145	26.929		626.145	194.842		626.145	283.318
	624.32	26.7516		624.32	193.99		624.32	283.199
	622.498	26.9248		622.498	194.084		622.498	281.866
	620.674	26.924		620.674	193.111		620.674	279.111
	618.85	26.5714		618.85	193.1		618.85	281.154
	617.023	26.4925		617.023	192.368		617.023	275.343
	615.199	26.0621		615.199	192.049		615.199	276.964
	613.373	25.6558		613.373	191.298		613.373	276.741
	611.547	25.3139		611.547	191.094		611.547	272.568
	609.721	24.7732		609.721	190.556		609.721	270.608
	607.895	23.8866		607.895	190.322		607.895	273.176
	606.066	23.5919		606.066	189.018		606.066	270.27
	604.238	23.0544		604.238	189.46		604.238	267.522
	602.412	22.9374		602.412	188.811		602.412	267.67
	600.582	22.4029		600.582	188.858		600.582	268.133
	598.754	22.1628		598.754	188.379		598.754	266.281
	596.924	21.7908		596.924	188.935		596.924	267.796
	595.096	21.6503		595.096	188.952		595.096	266.892
	593.266	21.4734		593.266	188.796		593.266	266.777
	591.436	21.5692		591.436	188.654		591.436	267.344
	589.604	21.2655		589.604	188.819		589.604	266.598
	587.773	21.4832		587.773	189.792		587.773	266.063
	585.941	21.4822		585.941	188.983		585.941	264.74
	584.109	21.7261		584.109	188.828		584.109	265.885
	582.277	21.7565		582.277	189.282		582.277	265.245
	580.443	21.6777		580.443	189.618		580.443	266.233
	578.611	21.6792		578.611	189.587		578.611	267.324
	576.777	22.2978		576.777	190.243		576.777	268.153
	574.943	22.5776		574.943	190.037		574.943	266.517
	573.107	23.0691		573.107	190.716		573.107	269.757
	571.273	23.524		571.273	190.893		571.273	269.38
	569.438	24.0477		569.438	191.501		569.438	271.78
	567.604	24.7491		567.604	191.779		567.604	270.563
	565.768	25.6468		565.768	192.638		565.768	271.862
	563.93	26.8584		563.93	193.097		563.93	270.75
	562.094	28.0532		562.094	193.438		562.094	274.091
	560.256	29.0322		560.256	193.88		560.256	274.183
	558.418	29.8994		558.418	195.299		558.418	274.381
	556.58	30.7599		556.58	195.71		556.58	275.886
	554.742	31.4399		554.742	195.967		554.742	275.927
	552.902	31.8583		552.902	196.294		552.902	278.111
	551.064	31.7138		551.064	197.261		551.064	280.661
	549.225	31.423		549.225	197.319		549.225	277.667
	547.385	30.9449		547.385	197.414		547.385	280.425
	545.543	30.0772		545.543	197.599		545.543	279.471
	543.703	29.3635		543.703	197.791		543.703	278.256
	541.861	28.4578		541.861	197.159		541.861	276.311
	540.02	27.776		540.02	197.119		540.02	279.223
	538.178	26.8547		538.178	196.531		538.178	276.756
	536.336	26.2272		536.336	196.381		536.336	275.595
	534.492	25.484		534.492	195.639		534.492	276.053
	532.648	24.852		532.648	195.342		532.648	276.301
	530.805	24.4287		530.805	194.46		530.805	276.602
	528.961	23.9345		528.961	194.375		528.961	273.617
	527.117	23.5066		527.117	193.948		527.117	275.743
	525.271	23.0726		525.271	192.665		525.271	272.55
	523.426	22.8195		523.426	192.593		523.426	273.686
	521.58	22.5055		521.58	192.328		521.58	272.892
	519.734	22.1069		519.734	192.634		519.734	271.734
	517.889	22.1033		517.889	191.897		517.889	272.296
	516.041	21.8369		516.041	191.315		516.041	269.785
	514.193	21.7537		514.193	191.374		514.193	271.544
	512.346	21.9157		512.346	190.995		512.346	270.752
	510.498	21.5401		510.498	190.373		510.498	272.042
	508.648	21.6722		508.648	190.188		508.648	269.897
	506.801	21.9423		506.801	189.981		506.801	271.707
	504.951	21.9114		504.951	189.84		504.951	268.575
	503.102	22.1751		503.102	190.136		503.102	269.916
	501.25	22.4847		501.25	189.358		501.25	269.593
	499.4	22.7209		499.4	189.193		499.4	268.907
	497.549	23.024		497.549	189.186		497.549	265.778
	495.697	23.0873		495.697	188.649		495.697	266.963
	493.846	23.0623		493.846	189.158		493.846	267.784
	491.994	22.5916		491.994	188.577		491.994	267.254
	490.141	22.3223		490.141	188.64		490.141	265.063
	488.287	21.7452		488.287	188.256		488.287	266.351
	486.436	21.3185		486.436	187.82		486.436	266.029
	484.58	20.6489		484.58	188.242		484.58	262.439
	482.727	20.4199		482.727	188.235		482.727	264.401
	480.871	20.3348		480.871	188.614		480.871	264.806
	479.018	20.1034		479.018	187.751		479.018	263.552
	477.162	20.0023		477.162	188.11		477.162	263.594
	475.305	20.1343		475.305	187.927		475.305	264.207
	473.449	19.8077		473.449	187.933		473.449	263.523
	471.592	19.8975		471.592	188.344		471.592	263.876
	469.734	19.7854		469.734	188.918		469.734	263.763
	467.877	19.8974		467.877	188.446		467.877	263.805
	466.02	19.8806		466.02	189.711		466.02	265.245
	464.162	19.8886		464.162	189.348		464.162	267.357
	462.303	20.2344		462.303	189.921		462.303	265.846
	460.443	20.3351		460.443	189.721		460.443	266.767
	458.584	20.3912		458.584	190.268		458.584	268.102
	456.725	20.6798		456.725	190.243		456.725	271.039
	454.863	20.8582		454.863	190.889		454.863	271.544
	453.002	21.4839		453.002	191.458		453.002	273.187
	451.141	21.9487		451.141	192.23		451.141	275.036
	449.279	22.5764		449.279	193.01		449.279	274.3
	447.418	23.5904		447.418	194.043		447.418	276.406
	445.555	24.5249		445.555	194.657		445.555	278.305
	443.691	25.3429		443.691	194.893		443.691	280.099
	441.828	26.147		441.828	196.166		441.828	282.873
	439.965	25.9463		439.965	196.846		439.965	282.085
	438.102	25.4878		438.102	196.539		438.102	283.413
	436.236	24.7803		436.236	197.043		436.236	281.129
	434.371	23.7846		434.371	196.931		434.371	281.064
	432.506	23.5685		432.506	196.028		432.506	281.205
	430.641	23.2317		430.641	196.509		430.641	280.728
	428.775	23.2968		428.775	196.599		428.775	281.745
	426.908	23.2671		426.908	196.213		426.908	283.587
	425.041	23.7571		425.041	196.729		425.041	281.718
	423.174	24.5918		423.174	197.298		423.174	282.786
	421.307	25.7266		421.307	197.504		421.307	282.772
	419.438	27.6425		419.438	199.427		419.438	284.148
	417.568	30.1693		417.568	200.86		417.568	284.443
	415.699	33.5329		415.699	202.53		415.699	286.384
	413.83	36.0732		413.83	204.286		413.83	286.37
	411.961	36.7959		411.961	206.615		411.961	288.31
	410.09	35.3023		410.09	206.66		410.09	285.723
	408.219	32.4141		408.219	206.157		408.219	283.138
	406.348	29.0502		406.348	203.632		406.348	278.446
	404.477	26.5701		404.477	202.012		404.477	278.433
	402.605	24.7054		402.605	198.623		402.605	272.46
	400.732	23.4213		400.732	196.959		400.732	269.469
	398.859	22.8561		398.859	195.822		398.859	268.893
	396.986	22.6841		396.986	195.052		396.986	269.396
	395.113	23.2867		395.113	194.533		395.113	267.896
	393.24	23.5798		393.24	194.913		393.24	269.579
	391.365	23.7795		391.365	194.66		391.365	267.721
	389.49	22.6346		389.49	193.384		389.49	266.992
	387.615	21.6092		387.615	193.004		387.615	265.854
	385.738	20.5512		385.738	192.219		385.738	265.997
	383.863	19.8001		383.863	191.868		383.863	267.371
	381.986	19.2786		381.986	190.887		381.986	265.823
	380.109	19.088		380.109	191.369		380.109	266.787
	378.232	18.7616		378.232	191.117		378.232	267.443
	376.355	18.755		376.355	189.571		376.355	266.971
	374.477	18.7227		374.477	190.447		374.477	265.527
	372.598	18.6476		372.598	189.585		372.598	267.974
	370.719	18.8062		370.719	190.031		370.719	265.967
	368.84	18.8669		368.84	189.796		368.84	265.189
	366.959	19.0451		366.959	189.952		366.959	264.668
	365.08	19.3907		365.08	190.04		365.08	264.453
	363.199	19.6481		363.199	189.71		363.199	265.364
	361.318	19.777		361.318	190.096		361.318	263.718
	359.436	19.4707		359.436	189.655		359.436	264.935
	357.555	19.3662		357.555	189.398		357.555	264.67
	355.672	18.8524		355.672	189.24		355.672	264.251
	353.789	18.4036		353.789	189.576		353.789	265.058
	351.906	18.253		351.906	189.578		351.906	265.202
	350.023	17.9058		350.023	189.623		350.023	264.834
	348.139	17.8591		348.139	189.415		348.139	264.518
	346.254	17.6074		346.254	189.29		346.254	264.712
	344.369	17.484		344.369	189.249		344.369	265.06
	342.484	17.2617		342.484	189.769		342.484	264.744
	340.6	17.1591		340.6	189.221		340.6	264.836
	338.713	17.159		338.713	189.282		338.713	263.245
	336.826	17.0296		336.826	189.366		336.826	263.286
	334.939	16.9198		334.939	189.037		334.939	265.265
	333.053	17.0062		333.053	188.948		333.053	263.981
	331.164	16.9781		331.164	189.391		331.164	262.952
	329.275	17.0998		329.275	189.236		329.275	263.604
	327.387	16.8293		327.387	188.899		327.387	263.697
	325.498	16.9972		325.498	189.613		325.498	264.451
	323.609	17.1493		323.609	189.203		323.609	263.525
	321.719	17.2465		321.719	189.489		321.719	263.21
	319.828	17.5748		319.828	189.514		319.828	263.251
	317.938	17.7923		317.938	189.869		317.938	263.343
	316.047	17.781		316.047	190.35		316.047	264.045
	314.156	17.8294		314.156	189.778		314.156	265.053
	312.264	17.733		312.264	189.819		312.264	263.823
	310.371	17.4581		310.371	190.561		310.371	264.27
	308.479	17.5453		308.479	190.455		308.479	263.651
	306.586	17.1078		306.586	190.633		306.586	264.657
	304.691	17.3129		304.691	189.839		304.691	262.717
	302.799	17.1888		302.799	190.144		302.799	263.926
	300.904	17.3465		300.904	189.947		300.904	262.546
	299.008	17.4118		299.008	189.278		299.008	263.044
	297.113	17.2829		297.113	190.4		297.113	263.339
	295.217	17.6625		295.217	189.581		295.217	263.634
	293.322	17.923		293.322	190.68		293.322	264.841
	291.426	18.0778		291.426	190.503		291.426	264.172
	289.527	18.5127		289.527	190.345		289.527	264.416
	287.631	18.7643		287.631	191.472		287.631	264.203
	285.732	18.8644		285.732	191.265		285.732	263.737
	283.834	19.4308		283.834	191.78		283.834	264.741
	281.936	19.9728		281.936	191.759		281.936	266.909
	280.037	20.213		280.037	191.884		280.037	264.721
	278.137	20.6771		278.137	192.447		278.137	266.331
	276.238	20.4739		276.238	192.835		276.238	266.726
	274.338	20.1075		274.338	192.096		274.338	265.4
	272.436	19.5973		272.436	192.639		272.436	265.187
	270.535	19.0365		270.535	192.156		270.535	262.85
	268.633	18.5558		268.633	191.788		268.633	264.965
	266.732	18.3957		266.732	190.819		266.732	264.702
	264.828	18.0713		264.828	191.19		264.828	262.923
	262.926	18.1373		262.926	191.286		262.926	262.812
	261.023	17.975		261.023	190.888		261.023	262.954
	259.119	18.2863		259.119	190.754		259.119	263.399
	257.215	18.2521		257.215	190.266		257.215	264.602
	255.311	18.2673		255.311	190.857		255.311	264.592
	253.406	18.5965		253.406	190.677		253.406	264.38
	251.5	18.7601		251.5	190.769		251.5	265.38
	249.594	19.0347		249.594	190.554		249.594	264.815
	247.688	19.4225		247.688	192.067		247.688	263.795
	245.781	19.7427		245.781	190.832		245.781	267.065
	243.873	19.9252		243.873	192.05		243.873	268.063
	241.967	20.3162		241.967	191.572		241.967	266.691
	240.059	20.3611		240.059	191.852		240.059	265.924
	238.15	20.1264		238.15	191.827		238.15	266.015
	236.242	20.1894		236.242	191.262		236.242	265.45
	234.332	19.7079		234.332	190.97		234.332	265.692
	232.422	19.3844		232.422	191.197		232.422	267.193
	230.512	18.9935		230.512	191.421		230.512	265.168
	228.602	18.615		228.602	190.434		228.602	263.95
	226.691	18.3509		226.691	190.377		226.691	264.544
	224.779	18.1037		224.779	190.234		224.779	264.987
	222.867	17.9156		222.867	189.47		222.867	264.021
	220.955	17.7397		220.955	189.398		220.955	263.659
	219.043	17.767		219.043	189.031		219.043	265.108
	217.129	17.4456		217.129	189.256		217.129	262.835
	215.217	17.3768		215.217	189.161		215.217	262.675
	213.303	17.5099		213.303	189.095		213.303	261.51
	211.389	17.291		211.389	188.661		211.389	263.209
	209.473	17.2607		209.473	187.899		209.473	262.194
	207.559	17.198		207.559	188.571		207.559	260.126
	205.643	17.2134		205.643	188.154		205.643	260.87
	203.727	17.1124		203.727	187.216		203.727	260.71
	201.811	17.0497		201.811	187.617		201.811	263.06
	199.893	17.2007		199.893	187.87		199.893	262.348
	197.975	17.0757		197.975	187.299		197.975	259.78
	196.059	17.2914		196.059	188.28		196.059	262.028
	194.139	17.2407		194.139	187.509		194.139	261.718
	192.221	17.165		192.221	188.135		192.221	261.608
	190.303	17.3421		190.303	188.414		190.303	262.602
	188.383	17.4772		188.383	188.541		188.383	265.448
	186.463	17.7752		186.463	189.433		186.463	266.59
	184.543	18.079		184.543	190.53		184.543	267.281
	182.621	18.415		182.621	192.44		182.621	269.674
	180.699	18.9472		180.699	194.783		180.699	271.165
	178.779	19.3451		178.779	196.414		178.779	270.052
	176.857	20.4906		176.857	197.496		176.857	270.041
	174.934	22.2422		174.934	198.019		174.934	270.28
	173.012	25.171		173.012	197.521		173.012	274.07
	171.088	28.7107		171.088	198.509		171.088	275.409
	169.164	31.5483		169.164	200.052		169.164	278.696
	167.24	32.3696		167.24	200.622		167.24	276.483
	165.314	30.3321		165.314	201.099		165.314	275.371
	163.391	27.3017		163.391	201.02		163.391	272.811
	161.465	24.1878		161.465	199.475		161.465	270.302
	159.539	22.218		159.539	198.266		159.539	271.039
	157.611	21.3009		157.611	196.817		157.611	268.482
	155.686	21.1267		155.686	196.18		155.686	268.171
	153.758	21.3905		153.758	195.876		153.758	271.155
	151.83	22.3186		151.83	198.709		151.83	276.233
	149.902	24.5585		149.902	202.174		149.902	278.914
	147.975	28.0459		147.975	205.632		147.975	282.442
	146.045	30.3681		146.045	209.501		146.045	282.827
	144.115	30.6331		144.115	210		144.115	278.526
	142.186	28.2297		142.186	206.953		142.186	274.475
	140.256	24.9624		140.256	202.804		140.256	267.786
	138.324	22.578		138.324	197.825		138.324	266.978
	136.395	21.4606		136.395	193.996		136.395	264.179
	134.463	21.1414		134.463	191.994		134.463	261.43
	132.531	20.4011		132.531	191.068		132.531	260.276
	130.598	19.5086		130.598	190.357		130.598	259.62
	128.666	18.6393		128.666	188.446		128.666	259.511
	126.732	18.3068		126.732	188.262		126.732	260.696
	124.799	18.7237		124.799	188.242		124.799	260.041
	122.863	19.4567		122.863	188.431		122.863	262.071
	120.93	21.2724		120.93	189.253		120.93	262.906
	118.994	23.2335		118.994	189.643		118.994	265.83
	117.059	24.2336		117.059	190.949		117.059	267.757
	115.123	23.6341		115.123	192.1		115.123	267.3
	113.188	21.814		113.188	192.095		113.188	266.296
	111.25	20.7392		111.25	190.748		111.25	264.15
	109.312	19.8904		109.312	188.544		109.312	264.835
	107.375	19.3412		107.375	185.791		107.375	263.236
	105.438	18.4017		105.438	183.172		105.438	261.093
	103.5	17.2124		103.5	179.202		103.5	258.652
	101.561	16.0829		101.561	175.046		101.561	257.354

## Sheet: Fig. 4a
Temperature (°C)	Ionic conductivity (S cm-1)	Ion transfer number (ti)		Temperature (°C)	Ionic conductivity (S cm-1)	Ion transfer number (ti)		Temperature (°C)	Ionic conductivity (S cm-1)	Ion transfer number (ti)
90	0.00971	0.9965		90	0.00167	0.98326		90	0.00249	0.98679
80	0.00806	0.99539		80	0.00156	0.98673		80	0.00226	0.98979
70	0.00706	0.99468		70	0.00144	0.98643		70	0.00206	0.98865
60	0.00644	0.99454		60	0.00132	0.98301		60	0.00164	0.98734
50	0.00565	0.99499		50	0.00127	0.98127		50	0.00149	0.98811
40	0.00461	0.99492		40	0.00121	0.98548		40	0.00126	0.98631
30	0.00359	0.99466		30	0.00115	0.98979		30	0.00118	0.98876
25	0.00328	0.99513		25	0.00105	0.99032		25	0.00104	0.9891
	SZYO20				CZYO20				BZYO20

## Sheet: Fig. 4b
Temperature (°C)	Ionic conductivity (S cm-1)	Ion transfer number (ti)		Temperature (°C)	Ionic conductivity (S cm-1)	Ion transfer number (ti)		Temperature (°C)	Ionic conductivity (S cm-1)	Ion transfer number (ti)
90	0.00971	0.9965		90	0.00445	0.9942		90	0.00108	0.97551
80	0.00806	0.99539		80	0.00396	0.99102		80	0.000851508	0.96378
70	0.00706	0.99468		70	0.00352	0.98955		70	0.000824002	0.96815
60	0.00644	0.99454		60	0.00295	0.98571		60	0.000657535	0.96139
50	0.00565	0.99499		50	0.00247	0.98671		50	0.000589663	0.96591
40	0.00461	0.99492		40	0.00222	0.98677		40	0.000412569	0.95456
30	0.00359	0.99466		30	0.00195	0.98899		30	0.000340138	0.95667
25	0.00328	0.99513		25	0.0015	0.9891		25	0.000339286	0.96738
SZYO20				SZYO10				SZO

## Sheet: Fig. 4c
Temperature (°C)	Ionic conductivity (S cm-1)
20	0.000715272
30	0.00111
40	0.00206
50	0.00385
60	0.0076
70	0.0117
80	0.01345
90	0.01101
100	0.000116062
150	5.4157e-06
200	3.39878e-07
250	6.42771e-08
300	7.75184e-08
350	8.64312e-08
400	1.83163e-07
450	8.09048e-07
500	3.28797e-07
550	4.92341e-07
580	1.09101e-06

## Sheet: Fig. 4d
Time (h)	Ionic conductivity (S cm-1)
0	0.01295
2	0.01289
4	0.01288
6	0.01292
8	0.01294
10	0.01265
12	0.01248
14	0.01255
16	0.01257
18	0.01276
20	0.01273
22	0.01081
24	0.0117
26	0.01158
28	0.01154
30	0.01163
32	0.0116
34	0.01158
36	0.01145
38	0.01147
40	0.01146
42	0.01168
44	0.01158
46	0.01146
48	0.01127
50	0.0109
52	0.01085
54	0.01095
56	0.011
58	0.01102
60	0.01108
62	0.01106
64	0.01107
66	0.01111
68	0.01103
70	0.0112
72	0.01061
74	0.01087
76	0.01065
78	0.01037
80	0.01046
82	0.01057
84	0.01077
86	0.01086
88	0.01109
90	0.01106
92	0.01081
94	0.01085
96	0.01085
98	0.01075
100	0.01091
102	0.01091
104	0.01089
106	0.01069
108	0.01072
110	0.01112
112	0.01107
114	0.01112
116	0.01156
118	0.01091
120	0.01092
122	0.01088
124	0.01094
126	0.01106
128	0.01105
130	0.01104
132	0.01095

## Sheet: Fig. 4e
Temperature (°C)	Ionic conductivity (S cm-1)	Ion transfer number (ti)		Temperature (°C)	Ionic conductivity (S cm-1)	Ion transfer number (ti)
90	0.00971	0.9965		90	0.00184	0.98855
80	0.00806	0.99539		80	0.00166	0.98325
70	0.00706	0.99468		70	0.0015	0.98121
60	0.00644	0.99454		60	0.0013	0.97849
50	0.00565	0.99499		50	0.00113	0.97865
40	0.00461	0.99492		40	0.000952836	0.97865
30	0.00359	0.99466		30	0.000790637	0.98346
25	0.00328	0.99513		25	0.000676608	0.9836
	SZYO20 in H2O				SZYO20 in D2O

## Sheet: Fig. 4f
1000/T (K-1)	ln(σT) (S cm-1 K)	1000/T (K-1)	ln(σT) (S cm-1 K)		1000/T (K-1)	ln(σT) (S cm-1 K)	1000/T (K-1)	ln(σT) (S cm-1 K)
2.75368	1.26069	2.75368	1.24977		2.75368	-0.40244	2.75368	-0.36812
2.83166	1.04651	2.82039	1.11114		2.83166	-0.53384	2.82039	-0.49917
2.91418	0.88444	2.88709	0.9725		2.91418	-0.66309	2.88709	-0.63023
3.00165	0.76306	2.95379	0.83386		3.00165	-0.8352	2.95379	-0.76128
3.09454	0.60118	3.0205	0.69523		3.09454	-1.0112	3.0205	-0.89233
3.19336	0.36801	3.0872	0.55659		3.19336	-1.20939	3.0872	-1.02338
3.2987	0.08383	3.15391	0.41795		3.2987	-1.42844	3.15391	-1.15443
3.35402	-0.02327	3.22061	0.27932		3.35402	-1.60082	3.22061	-1.28548
	H2O	3.28731	0.14068			D2O	3.28731	-1.41654
		3.35402	0.00204				3.35402	-1.54759
		fit curve					fit curve

## Sheet: Fig. 7a
Time (h)	Voltage (V)
0	0.11288
8.61111e-05	0.11289
0.000111111	0.11287
0.000177778	0.11286
0.000227778	0.11288
0.000291667	0.11288
0.000366667	0.11285
0.000394444	0.11285
0.000463889	0.11287
0.000505556	0.11284
0.000572222	0.11285
0.000630556	0.11285
0.000713889	0.11283
0.000741667	0.11284
0.000783333	0.11282
0.00085	0.11282
0.000911111	0.11284
0.000991667	0.11281
0.00102	0.11282
0.00108	0.11282
0.00113	0.11282
0.00118	0.11281
0.00125	0.11281
0.0013	0.11279
0.00135	0.1128
0.00142	0.1128
0.00145	0.11279
0.00153	0.11279
0.00157	0.11278
0.00163	0.11278
0.00167	0.11278
0.00173	0.11276
0.00179	0.11277
0.00184	0.11275
0.00191	0.11274
0.00198	0.11274
0.00201	0.11274
0.00207	0.11275
0.00212	0.11274
0.00218	0.11274
0.00226	0.11273
0.00228	0.11272
0.00235	0.11273
0.00241	0.11271
0.00249	0.11271
0.00251	0.11272
0.00256	0.11271
0.00263	0.11271
0.00268	0.1127
0.00278	0.1127
0.00285	0.11268
0.00291	0.11268
0.00297	0.11267
0.00302	0.11268
0.00309	0.11268
0.00311	0.11267
0.00318	0.11266
0.00323	0.11267
0.00329	0.11266
0.00337	0.11265
0.00339	0.11266
0.00346	0.11265
0.00351	0.11264
0.00358	0.11265
0.00364	0.11264
0.00367	0.11263
0.00374	0.11263
0.00378	0.11264
0.00385	0.11262
0.00389	0.11262
0.00395	0.11262
0.00402	0.11262
0.00408	0.11262
0.00411	0.11261
0.00418	0.11259
0.00425	0.11259
0.0043	0.1126
0.00437	0.11259
0.00439	0.11257
0.00446	0.11258
0.00451	0.11257
0.00456	0.11259
0.00462	0.11258
0.00467	0.11255
0.00474	0.11254
0.00481	0.11254
0.00484	0.11257
0.00491	0.11256
0.00497	0.11253
0.00502	0.11256
0.00507	0.11255
0.00514	0.11253
0.00519	0.11254
0.00525	0.11254
0.00528	0.11253
0.00535	0.11251
0.00539	0.11251
0.00545	0.11252
0.00555	0.11253
0.00559	0.11251
0.00562	0.11251
0.00568	0.1125
0.00575	0.1125
0.0058	0.11251
0.00586	0.11248
0.00589	0.11251
0.00596	0.11248
0.00601	0.11249
0.00608	0.11248
0.00614	0.11247
0.00617	0.11248
0.00624	0.11247
0.00628	0.11246
0.00635	0.11247
0.00642	0.11246
0.00645	0.11246
0.00652	0.11245
0.00656	0.11245
0.00663	0.11245
0.0067	0.11244
0.00672	0.11245
0.0068	0.11245
0.00684	0.11245
0.00691	0.11242
0.00698	0.11242
0.007	0.11243
0.00707	0.11242
0.00712	0.11241
0.00718	0.1124
0.00726	0.1124
0.00728	0.11239
0.00735	0.1124
0.00739	0.11239
0.00744	0.1124
0.00751	0.11237
0.00758	0.11239
0.00763	0.11239
0.0077	0.11237
0.00773	0.11237
0.00779	0.11238
0.00786	0.11236
0.00789	0.11237
0.00796	0.11236
0.00801	0.11234
0.00807	0.11234
0.00814	0.11235
0.00817	0.11236
0.00824	0.11234
0.0083	0.11235
0.00836	0.11234
0.00839	0.11234
0.00846	0.11232
0.00851	0.11231
0.00858	0.11233
0.00864	0.11232
0.00867	0.11231
0.00874	0.11229
0.00878	0.11231
0.00885	0.1123
0.00892	0.11228
0.00894	0.11231
0.00901	0.1123
0.00906	0.11228
0.00912	0.11228
0.0092	0.11226
0.00923	0.11228
0.00929	0.11228
0.00936	0.11227
0.00944	0.11225
0.00946	0.11225
0.00951	0.11225
0.00958	0.11225
0.00963	0.11225
0.0097	0.11225
0.00974	0.11225
0.00981	0.11223
0.00988	0.11222
0.00991	0.11222
0.00997	0.11222
0.01001	0.11222
0.01007	0.11221
0.01012	0.11223
0.01019	0.11222
0.01025	0.1122
0.01033	0.11221
0.01035	0.11219
0.01039	0.1122
0.01046	0.1122
0.01054	0.11219
0.01056	0.11219
0.01063	0.11219
0.01067	0.11219
0.01074	0.11218
0.01081	0.11217
0.01084	0.11217
0.0109	0.11216
0.01095	0.11217
0.01102	0.11216
0.0111	0.11215
0.01112	0.11214
0.01117	0.11215
0.01124	0.11214
0.0113	0.11213
0.01134	0.11214
0.01141	0.11212
0.01145	0.11212
0.0115	0.11211
0.01157	0.11211
0.01162	0.11212
0.01168	0.11212
0.01176	0.11211
0.01178	0.11211
0.01185	0.11209
0.01192	0.11209
0.01197	0.11209
0.012	0.1121
0.01206	0.11208
0.01213	0.11208
0.01217	0.11208
0.01224	0.11208
0.01231	0.11208
0.01234	0.11208
0.01241	0.11206
0.01247	0.11207
0.01252	0.11205
0.01257	0.11206
0.01264	0.11205
0.01269	0.11203
0.01275	0.11204
0.01278	0.11203
0.01285	0.11203
0.01289	0.11204
0.01296	0.11203
0.01302	0.11203
0.01309	0.11202
0.01313	0.112
0.0132	0.11201
0.01323	0.112
0.0133	0.11201
0.01334	0.11198
0.01341	0.11198
0.01348	0.112
0.01351	0.11198
0.01358	0.112
0.01362	0.11199
0.01369	0.11197
0.01376	0.11198
0.01378	0.11198
0.01388	0.11195
0.01391	0.11196
0.01397	0.11195
0.01402	0.11196
0.01409	0.11194
0.01412	0.11193
0.01418	0.11195
0.01423	0.11195
0.0143	0.11192
0.01436	0.11192
0.01444	0.11192
0.01446	0.11194
0.01452	0.11192
0.01456	0.11191
0.01463	0.11193
0.0147	0.11192
0.01474	0.11192
0.01481	0.11189
0.01484	0.11191
0.01491	0.11191
0.01495	0.11188
0.01502	0.11188
0.01509	0.11187
0.01512	0.11189
0.01519	0.11189
0.01527	0.11189
0.0153	0.11188
0.01537	0.11188
0.01539	0.11187
0.01546	0.11188
0.01553	0.11187
0.01556	0.11187
0.01563	0.11186
0.01567	0.11184
0.01574	0.11186
0.01581	0.11185
0.01583	0.11184
0.01591	0.11184
0.01597	0.11184
0.016	0.11184
0.01608	0.11183
0.01612	0.11182
0.01618	0.11183
0.01626	0.11181
0.01628	0.11182
0.01636	0.11181
0.01639	0.11182
0.01647	0.11181
0.01653	0.1118
0.01656	0.11181
0.01666	0.1118
0.01668	0.11179
0.01673	0.11179
0.0168	0.11179
0.01687	0.11178
0.01689	0.11178
0.01697	0.11178
0.01701	0.11178
0.01708	0.11177
0.01715	0.11177
0.01718	0.11177
0.01724	0.11175
0.01731	0.11175
0.01736	0.11175
0.01741	0.11175
0.01745	0.11174
0.01751	0.11175
0.01759	0.11173
0.01763	0.11173
0.01768	0.11172
0.01777	0.11171
0.01779	0.11172
0.01786	0.11169
0.01789	0.11169
0.01796	0.11168
0.01803	0.11165
0.01808	0.11164
0.01813	0.11166
0.01819	0.11165
0.01824	0.11163
0.0183	0.11166
0.01833	0.11161
0.01841	0.11159
0.01848	0.11158
0.0185	0.1116
0.01857	0.11156
0.01861	0.11156
0.01869	0.11156
0.01876	0.11156
0.01878	0.11156
0.01886	0.11156
0.0189	0.11154
0.01897	0.11154
0.01903	0.11154
0.01906	0.11154
0.01913	0.11152
0.01917	0.11151
0.01924	0.1115
0.01931	0.11152
0.01934	0.11151
0.01943	0.11151
0.01946	0.11149
0.01953	0.1115
0.01958	0.11149
0.01963	0.11149
0.0197	0.11148
0.01973	0.11148
0.0198	0.11147
0.01983	0.11147
0.01991	0.11147
0.01995	0.11146
0.02002	0.11146
0.02009	0.11144
0.02012	0.11143
0.02019	0.11143
0.02025	0.11144
0.0203	0.11142
0.02036	0.11141
0.02042	0.11141
0.02047	0.11141
0.02054	0.11139
0.02056	0.11139
0.02063	0.11141
0.02068	0.11139
0.02074	0.11138
0.0208	0.1114
0.02083	0.11139
0.02091	0.11137
0.02097	0.11136
0.021	0.11136
0.02107	0.11136
0.02111	0.11139
0.02119	0.1114
0.02125	0.11142
0.02128	0.11141
0.02134	0.11142
0.02142	0.11142
0.02145	0.11141
0.02151	0.11146
0.02156	0.1115
0.02163	0.11151
0.0217	0.1115
0.02172	0.11146
0.0218	0.11144
0.02184	0.11143
0.0219	0.1114
0.02198	0.11136
0.02201	0.11133
0.02208	0.11132
0.02214	0.11128
0.0222	0.11125
0.02223	0.11125
0.0223	0.11121
0.02234	0.11119
0.02241	0.11119
0.02248	0.11116
0.0225	0.11115
0.02257	0.11112
0.02262	0.11108
0.02269	0.11107
0.02275	0.11103
0.02278	0.11099
0.02285	0.11096
0.02292	0.11093
0.02295	0.11094
0.02301	0.1109
0.02306	0.11088
0.02313	0.11085
0.0232	0.11082
0.02323	0.11079
0.02329	0.11078
0.02337	0.11072
0.02339	0.11072
0.02347	0.11068
0.02351	0.11066
0.02356	0.11063
0.02365	0.1106
0.02367	0.11058
0.02374	0.11057
0.0238	0.11052
0.02383	0.11051
0.0239	0.11048
0.02395	0.11044
0.02401	0.11041
0.02407	0.11038
0.02412	0.11037
0.02418	0.11034
0.02425	0.11031
0.02428	0.11028
0.02435	0.11024
0.0244	0.11023
0.02447	0.1102
0.02453	0.11015
0.02456	0.11017
0.02463	0.11012
0.02468	0.11009
0.02474	0.11005
0.02481	0.11003
0.02484	0.11002
0.0249	0.10998
0.02499	0.10993
0.02501	0.10993
0.02506	0.1099
0.02513	0.10988
0.02519	0.10983
0.02523	0.10981
0.0253	0.10978
0.02534	0.10976
0.0254	0.10973
0.02546	0.10969
0.02551	0.10969
0.02557	0.10965
0.02564	0.10961
0.02567	0.10959
0.02574	0.10956
0.02581	0.1095
0.02585	0.1095
0.02593	0.10947
0.02595	0.10945
0.02601	0.10941
0.02609	0.10937
0.02612	0.10936
0.02618	0.10932
0.02623	0.10932
0.02628	0.10926
0.02635	0.10923
0.02639	0.10921
0.02647	0.10918
0.02653	0.10916
0.02656	0.10916
0.02664	0.10911
0.02667	0.10909
0.02674	0.10908
0.02681	0.10905
0.02684	0.10903
0.02691	0.109
0.02696	0.10901
0.02702	0.10898
0.02708	0.10898
0.02711	0.10897
0.02719	0.10894
0.02723	0.10893
0.0273	0.10892
0.02737	0.10892
0.0274	0.1089
0.02748	0.1089
0.0275	0.10889
0.02758	0.10888
0.02764	0.10889
0.02767	0.10889
0.02775	0.10886
0.02778	0.10888
0.02786	0.10887
0.0279	0.10887
0.02795	0.10886
0.02801	0.10888
0.02806	0.10888
0.02813	0.10891
0.0282	0.10891
0.02823	0.10891
0.0283	0.10892
0.02834	0.10894
0.02841	0.10895
0.02848	0.10897
0.02851	0.10899
0.02858	0.10901
0.02864	0.10905
0.02867	0.10904
0.02874	0.10909
0.02879	0.10911
0.02886	0.10914
0.02893	0.10919
0.02895	0.10919
0.02901	0.10922
0.02909	0.10929
0.02912	0.1093
0.02919	0.10936
0.02923	0.10938
0.0293	0.10942
0.02937	0.10946
0.02939	0.10951
0.02947	0.10957
0.02953	0.1096
0.02956	0.10963
0.02963	0.10971
0.02968	0.10974
0.02974	0.10981
0.02981	0.10985
0.02984	0.1099
0.02991	0.10996
0.02995	0.10999
0.03002	0.11007
0.03008	0.11012
0.03011	0.11018
0.03019	0.11026
0.03025	0.11033
0.03029	0.11036
0.03035	0.11044
0.0304	0.11048
0.03046	0.11058
0.03051	0.11065
0.03059	0.11074
0.03062	0.11077
0.03069	0.11086
0.03075	0.11093
0.03078	0.11097
0.03085	0.11108
0.0309	0.11112
0.03097	0.11124
0.03104	0.11134
0.03106	0.11139
0.03113	0.11146
0.03119	0.11156
0.03124	0.11166
0.03131	0.11175
0.03134	0.1118
0.03141	0.11191
0.03145	0.11198
0.03152	0.11209
0.03156	0.11214
0.03162	0.11226
0.03168	0.11236
0.03175	0.11248
0.0318	0.11257
0.03186	0.11269
0.03189	0.11274
0.03196	0.11287
0.03203	0.11296
0.03206	0.11303
0.03213	0.11318
0.03218	0.11324
0.03224	0.11337
0.03231	0.11353
0.03234	0.11355
0.03241	0.11371
0.03245	0.11378
0.03252	0.11393
0.03259	0.11405
0.03262	0.11414
0.03269	0.11428
0.03275	0.1144
0.0328	0.1145
0.03285	0.11461
0.03292	0.11476
0.03297	0.11487
0.03303	0.11502
0.03306	0.11509
0.03313	0.11525
0.03318	0.11532
0.03323	0.11548
0.03333	0.11569
0.03336	0.11576
0.0334	0.11586
0.03347	0.11603
0.03354	0.11618
0.03356	0.11629
0.03361	0.11638
0.03367	0.11654
0.03373	0.11671
0.03381	0.11688
0.03384	0.11696
0.0339	0.11712
0.03395	0.1172
0.034	0.11741
0.03408	0.11758
0.03412	0.11767
0.03418	0.11786
0.03426	0.11804
0.03429	0.11814
0.03435	0.11834
0.0344	0.11839
0.03447	0.11863
0.03453	0.11881
0.03456	0.1189
0.03462	0.11908
0.0347	0.11929
0.03473	0.11938
0.03479	0.11957
0.03484	0.11968
0.0349	0.11987
0.03497	0.12006
0.03501	0.12019
0.03508	0.12039
0.03514	0.12058
0.03518	0.12068
0.03525	0.12088
0.03531	0.12108
0.03536	0.12119
0.03542	0.12141
0.03544	0.12147
0.03553	0.12173
0.03556	0.12184
0.03563	0.12203
0.03567	0.12214
0.03573	0.12236
0.03579	0.12255
0.03584	0.12269
0.03591	0.12289
0.03598	0.12311
0.03601	0.12322
0.0361	0.1235
0.03614	0.12361
0.03617	0.12372
0.03623	0.12392
0.03631	0.12413
0.03634	0.12424
0.0364	0.12446
0.03645	0.12457
0.03651	0.1248
0.03659	0.12499
0.03662	0.12513
0.03669	0.12536
0.03672	0.12546
0.03679	0.12566
0.03685	0.12588
0.0369	0.12602
0.03696	0.12625
0.03703	0.12645
0.03706	0.12656
0.03713	0.12676
0.03718	0.1269
0.03724	0.12713
0.0373	0.12731
0.03733	0.12744
0.03741	0.12768
0.03745	0.12779
0.03752	0.12802
0.03759	0.12824
0.03762	0.12836
0.03769	0.12856
0.03776	0.12881
0.0378	0.12891
0.03787	0.12914
0.0379	0.12927
0.03797	0.12948
0.03801	0.1296
0.03808	0.12985
0.03814	0.13007
0.03817	0.13017
0.03824	0.1304
0.03829	0.13053
0.03835	0.13079
0.03843	0.13101
0.03845	0.13113
0.03852	0.13135
0.03856	0.13147
0.03864	0.13171
0.0387	0.13196
0.03873	0.13206
0.0388	0.13232
0.03885	0.13249
0.0389	0.1326
0.03895	0.13281
0.03902	0.13302
0.03906	0.13318
0.03913	0.13341
0.03921	0.13366
0.03923	0.13376
0.0393	0.13399
0.03934	0.13411
0.03941	0.13434
0.03948	0.13458
0.0395	0.13469
0.03958	0.13493
0.03961	0.13503
0.03969	0.13524
0.03973	0.1354
0.03979	0.13564
0.03986	0.13586
0.03992	0.13608
0.03995	0.13617
0.04002	0.1364
0.04007	0.13654
0.04013	0.13674
0.0402	0.13698
0.04023	0.1371
0.04029	0.1373
0.04034	0.13745
0.04041	0.13767
0.04048	0.13791
0.04051	0.13802
0.04057	0.13821
0.04062	0.13836
0.04067	0.13854
0.04074	0.13877
0.04079	0.13892
0.04085	0.13915
0.04093	0.13937
0.04095	0.13947
0.04102	0.13971
0.04106	0.13981
0.04114	0.14005
0.0412	0.14025
0.04123	0.14034
0.0413	0.14059
0.04134	0.14069
0.04141	0.14091
0.04147	0.14111
0.0415	0.14121
0.04158	0.14144
0.04163	0.14157
0.0417	0.14182
0.04173	0.14188
0.0418	0.14211
0.04183	0.14222
0.0419	0.1424
0.04198	0.14263
0.04201	0.14272
0.04208	0.14294
0.04212	0.143
0.04217	0.1432
0.04224	0.14342
0.04229	0.14353
0.04236	0.14375
0.04243	0.14392
0.04246	0.14403
0.04252	0.14423
0.04258	0.14442
0.04263	0.14452
0.04269	0.14474
0.04273	0.14483
0.0428	0.14505
0.04284	0.14513
0.0429	0.14532
0.04296	0.1455
0.04303	0.1457
0.04307	0.1458
0.04315	0.146
0.04318	0.14608
0.04324	0.1463
0.04331	0.14646
0.04336	0.14658
0.04343	0.14678
0.04345	0.14687
0.04352	0.14708
0.04356	0.14718
0.04364	0.14738
0.04371	0.14755
0.04373	0.14765
0.0438	0.14785
0.04383	0.14794
0.04391	0.14813
0.04398	0.14834
0.04401	0.14844
0.04409	0.14861
0.04412	0.14872
0.04419	0.14892
0.04425	0.14906
0.04428	0.14916
0.04436	0.14935
0.04441	0.14951
0.04447	0.14967
0.0445	0.14974
0.04458	0.14993
0.04461	0.15003
0.04467	0.15019
0.04476	0.15038
0.04479	0.15048
0.04484	0.15064
0.04493	0.15082
0.04495	0.15092
0.04502	0.15108
0.04506	0.15117
0.04514	0.15136
0.04519	0.15151
0.04526	0.15171
0.0453	0.15178
0.04536	0.15194
0.04539	0.15203
0.04547	0.1522
0.0455	0.15227
0.04558	0.15245
0.04565	0.15263
0.04568	0.15271
0.04574	0.15287
0.04579	0.15297
0.04586	0.15316
0.04592	0.15332
0.04595	0.1534
0.04602	0.15357
0.04607	0.15366
0.04613	0.15384
0.04621	0.15401
0.04623	0.15408
0.0463	0.15425
0.04634	0.15434
0.04641	0.15453
0.04648	0.15468
0.0465	0.15476
0.04658	0.15495
0.04662	0.15504
0.04669	0.15519
0.04675	0.15535
0.04678	0.15543
0.04686	0.1556
0.0469	0.15568
0.04697	0.15585
0.04704	0.15604
0.04706	0.15611
0.04713	0.15628
0.04719	0.15641
0.04724	0.1565
0.0473	0.15666
0.04736	0.1568
0.04739	0.15689
0.04747	0.15706
0.04751	0.15715
0.04758	0.1573
0.04764	0.15746
0.04768	0.15752
0.04774	0.15766
0.04778	0.15775
0.04785	0.1579
0.04791	0.15804
0.04796	0.15811
0.04802	0.15827
0.04809	0.15841
0.04812	0.15851
0.04819	0.15864
0.04823	0.15874
0.0483	0.1589
0.04836	0.159
0.04839	0.15907
0.04847	0.15924
0.0485	0.15932
0.04856	0.15944
0.04864	0.1596
0.04867	0.15967
0.04873	0.15981
0.04882	0.15995
0.04884	0.16004
0.04891	0.16015
0.04896	0.16024
0.04903	0.16039
0.04909	0.16053
0.04912	0.16061
0.04919	0.16072
0.04922	0.16079
0.0493	0.16096
0.04937	0.16109
0.0494	0.16118
0.04947	0.1613
0.04951	0.16137
0.04957	0.1615
0.04963	0.16163
0.04967	0.16172
0.04974	0.16186
0.04982	0.16202
0.04984	0.16211
0.04991	0.16223
0.04997	0.16235
0.05004	0.16251
0.05007	0.16257
0.05014	0.16272
0.05018	0.1628
0.05024	0.16295
0.05032	0.16311
0.05034	0.16317
0.05041	0.1633
0.05047	0.16343
0.05051	0.1635
0.05058	0.16365
0.05064	0.16379
0.05069	0.16387
0.05074	0.164
0.05078	0.16406
0.05085	0.1642
0.05093	0.16435
0.05096	0.1644
0.05102	0.16453
0.05107	0.1646
0.05114	0.16474
0.0512	0.16488
0.05123	0.16494
0.0513	0.16509
0.05134	0.16516
0.05141	0.1653
0.05148	0.16543
0.05151	0.16548
0.05158	0.16562
0.05161	0.16567
0.05169	0.16583
0.05176	0.16594
0.05179	0.166
0.05185	0.16614
0.0519	0.16622
0.05197	0.16634
0.05204	0.16648
0.05207	0.16654
0.05214	0.16668
0.05218	0.16674
0.05224	0.16687
0.05231	0.167
0.05234	0.16705
0.05241	0.16722
0.05246	0.1673
0.05253	0.16744
0.05259	0.16755
0.05262	0.16763
0.0527	0.16777
0.05275	0.16789
0.05279	0.16795
0.05286	0.16806
0.05292	0.1682
0.05295	0.16827
0.05303	0.16841
0.05306	0.16847
0.05314	0.1686
0.05319	0.16875
0.05323	0.16883
0.0533	0.16894
0.05333	0.16902
0.0534	0.16912
0.05346	0.16924
0.05351	0.16932
0.05358	0.16946
0.05365	0.16959
0.05368	0.16966
0.05375	0.1698
0.05379	0.16986
0.05385	0.17
0.05393	0.17011
0.05396	0.17017
0.05403	0.17031
0.05407	0.17036
0.05414	0.17052
0.05417	0.1706
0.05423	0.17077
0.05429	0.17091
0.05434	0.171
0.05441	0.17116
0.05448	0.17133
0.05452	0.17141
0.05458	0.17155
0.05462	0.17162
0.05469	0.17179
0.05472	0.17189
0.05478	0.17202
0.05486	0.17223
0.0549	0.17231
0.05496	0.17248
0.05504	0.17266
0.05507	0.17275
0.05513	0.17293
0.05521	0.17308
0.05523	0.17318
0.0553	0.17333
0.05534	0.17344
0.05541	0.17364
0.05548	0.17384
0.05553	0.17402
0.05556	0.17408
0.05564	0.17432
0.05568	0.17442
0.05575	0.17465
0.05582	0.17484
0.05584	0.17496
0.05591	0.17514
0.05596	0.17524
0.05603	0.17548
0.05609	0.17569
0.05612	0.17575
0.05619	0.17599
0.05623	0.1761
0.05628	0.1763
0.05636	0.17653
0.0564	0.17663
0.05646	0.17682
0.05654	0.17703
0.05657	0.17714
0.05664	0.17737
0.05668	0.17748
0.05675	0.17769
0.05681	0.17795
0.05684	0.178
0.05692	0.17827
0.05695	0.17837
0.05703	0.17859
0.05709	0.1788
0.05712	0.17891
0.05719	0.17913
0.05723	0.17921
0.05729	0.17939
0.05737	0.17957
0.0574	0.17966
0.05747	0.17984
0.05751	0.17994
0.05758	0.18013
0.05765	0.18036
0.05769	0.18046
0.05775	0.18069
0.05779	0.18078
0.05785	0.18099
0.05793	0.18122
0.05796	0.18133
0.05803	0.18156
0.05807	0.18171
0.05814	0.18194
0.0582	0.18223
0.05823	0.18233
0.05833	0.18279
0.05835	0.18287
0.05839	0.18303
0.05847	0.18336
0.05852	0.1836
0.05856	0.18376
0.05863	0.18405
0.05871	0.18436
0.05873	0.18452
0.0588	0.18481
0.05884	0.18494
0.05891	0.18526
0.05898	0.18558
0.05901	0.18575
0.05908	0.18607
0.05911	0.18623
0.05919	0.1866
0.05923	0.18676
0.05929	0.18713
0.05936	0.18746
0.0594	0.18763
0.05946	0.18802
0.05954	0.18836
0.05957	0.18855
0.05964	0.18892
0.05968	0.1891
0.05974	0.18951
0.05978	0.18971
0.05984	0.19004
0.05991	0.19046
0.05996	0.19068
0.06002	0.19111
0.06008	0.19142
0.06012	0.19165
0.06019	0.19201
0.06023	0.1922
0.0603	0.19267
0.06037	0.19308
0.0604	0.19332
0.06047	0.19372
0.06051	0.19393
0.06058	0.19438
0.06065	0.19478
0.06068	0.19501
0.06074	0.1954
0.06081	0.19579
0.06085	0.19599
0.06091	0.19645
0.06096	0.19684
0.06103	0.19749
0.06108	0.19809
0.06115	0.19874
0.06118	0.19906
0.06125	0.19975
0.06128	0.20004
0.06134	0.20076
0.06139	0.20126
0.06145	0.20202
0.06151	0.20268
0.06158	0.20348
0.06161	0.20389
0.06168	0.20475
0.06176	0.20568
0.06179	0.20612
0.06186	0.20697
0.06189	0.2074
0.06197	0.20837
0.06204	0.2093
0.06208	0.20976
0.06214	0.21074
0.06218	0.21125
0.06225	0.21235
0.06228	0.21294
0.06236	0.21425
0.06241	0.21522
0.06248	0.21638
0.06251	0.21681
0.06258	0.21796
0.06262	0.21869
0.06269	0.21991
0.06275	0.22094
0.06278	0.22149
0.06286	0.22277
0.0629	0.22313
0.06295	0.22423
0.06303	0.22538
0.06306	0.22593
0.06313	0.22709
0.06321	0.22824
0.06323	0.22879
0.06329	0.2297
0.06333	0.23037
0.0634	0.23165
0.06345	0.2322
0.06351	0.23329
0.06357	0.23415
0.06364	0.23524
0.06367	0.23573
0.06374	0.23688
0.06382	0.2378
0.06387	0.23871
0.06391	0.23926
0.06398	0.24005
0.06401	0.2406
0.06408	0.24151
0.06414	0.24254
0.06417	0.24291
0.06425	0.24394
0.06428	0.24431
0.06434	0.24516
0.06442	0.24631
0.06445	0.24674
0.06451	0.24759
0.06459	0.24844
0.06462	0.24881
0.06469	0.24972
0.06474	0.25009
0.06481	0.25088
0.06488	0.25173
0.06491	0.2521
0.06494	0.25252
0.06501	0.25331
0.06507	0.25392
0.06514	0.25471
0.06517	0.25514
0.06526	0.25599
0.06529	0.25648
0.06536	0.25715
0.06543	0.258
0.06546	0.25842
0.0655	0.25879
0.06556	0.25976
0.06563	0.26055
0.06571	0.26134
0.06573	0.26177
0.06581	0.26256
0.06585	0.26293
0.06592	0.26378
0.06594	0.26414
0.06602	0.26493
0.06606	0.2653
0.06612	0.26615
0.06618	0.26688
0.06626	0.26767
0.06629	0.2681
0.06635	0.26889
0.0664	0.26931
0.06645	0.27017
0.06653	0.27108
0.06657	0.27157
0.06665	0.27266
0.06667	0.27296
0.06675	0.27394
0.06679	0.27436
0.06684	0.27516
0.06692	0.27607
0.06694	0.27655
0.06703	0.27753
0.06706	0.27795
0.06713	0.27893
0.06719	0.27978
0.06722	0.28021
0.06731	0.28106
0.06733	0.28148
0.0674	0.28233
0.06744	0.2827
0.06751	0.28361
0.06757	0.2844
0.06765	0.28519
0.06768	0.28556
0.06772	0.2858
0.06779	0.28611
0.06785	0.28611
0.06793	0.28592
0.06796	0.2858
0.06803	0.28544
0.06807	0.28532
0.06814	0.28507
0.06821	0.28489
0.06823	0.28471
0.06831	0.28459
0.06834	0.28459
0.06842	0.28459
0.06844	0.28453
0.06851	0.28459
0.06856	0.28465
0.06862	0.28471
0.06869	0.28483
0.06876	0.28495
0.06879	0.28507
0.06886	0.28538
0.06889	0.2855
0.06897	0.2858
0.06903	0.28617
0.06907	0.28629
0.06913	0.28653
0.06919	0.2869
0.06923	0.28702
0.0693	0.28739
0.06934	0.28751
0.06943	0.28805
0.06947	0.28818
0.06954	0.28848
0.06957	0.28866
0.06961	0.28885
0.06968	0.28909
0.06974	0.28939
0.06982	0.2897
0.06985	0.28988
0.06989	0.29006
0.06996	0.29031
0.07003	0.29067
0.07008	0.29091
0.07012	0.29104
0.07017	0.29116
0.07023	0.29146
0.07031	0.29183
0.07033	0.29195
0.0704	0.29225
0.07044	0.29244
0.07051	0.29274
0.07058	0.29317
0.07061	0.29335
0.07068	0.29359
0.07074	0.2939
0.07078	0.29408
0.07086	0.29444
0.07093	0.29469
0.07096	0.29487
0.071	0.29511
0.07107	0.29536
0.07114	0.29572
0.07119	0.29603
0.07123	0.29615
0.07128	0.29633
0.07133	0.29663
0.07142	0.297
0.07148	0.29724
0.07151	0.29742
0.07157	0.29773
0.07165	0.29815
0.07168	0.29822
0.07174	0.29858
0.07179	0.29876
0.07184	0.29901
0.07191	0.29931
0.07194	0.29943
0.07203	0.29974
0.07208	0.29992
0.07211	0.29998
0.07221	0.30016
0.07223	0.30022
0.0723	0.30041
0.07236	0.30071
0.07239	0.30077
0.07247	0.30114
0.07251	0.30126
0.07258	0.30162
0.07261	0.30174
0.07268	0.30211
0.07272	0.30229
0.07279	0.30266
0.07286	0.30296
0.07289	0.30314
0.07296	0.30345
0.073	0.30363
0.07307	0.30393
0.07314	0.30436
0.07317	0.30454
0.07323	0.30485
0.07328	0.30503
0.07334	0.3054
0.07342	0.30576
0.07344	0.30594
0.07351	0.30625
0.07356	0.30649
0.07363	0.30698
0.07369	0.3074
0.07375	0.30789
0.07378	0.30813
0.07383	0.3085
0.0739	0.30905
0.07397	0.30953
0.074	0.30972
0.07407	0.31008
0.07411	0.31014
0.07418	0.31038
0.07424	0.31069
0.07432	0.31099
0.07434	0.31111
0.07441	0.31148
0.07444	0.31172
0.07451	0.31221
0.07458	0.31257
0.07463	0.31282
0.07468	0.31324
0.07472	0.31355
0.07478	0.31391
0.07483	0.31416
0.0749	0.31458
0.07499	0.31525
0.07501	0.3155
0.07506	0.31574
0.07513	0.31623
0.07519	0.31683
0.07526	0.31732
0.07529	0.3175
0.07533	0.31775
0.0754	0.31805
0.07547	0.31829
0.0755	0.31836
0.07556	0.31872
0.07563	0.31896
0.07568	0.31921
0.07575	0.31951
0.07582	0.31988
0.07585	0.32
0.07589	0.32018
0.07595	0.32048
0.07603	0.32085
0.0761	0.32121
0.07613	0.32134
0.07617	0.32158
0.07624	0.32194
0.07631	0.32225
0.07633	0.32237
0.07641	0.32274
0.07647	0.32298
0.07651	0.32304
0.07658	0.32334
0.07661	0.32334
0.07668	0.32334
0.07674	0.32353
0.07679	0.32359
0.07685	0.32377
0.07689	0.32389
0.07696	0.3242
0.077	0.32426
0.07707	0.3245
0.07712	0.32474
0.07719	0.32493
0.07723	0.32511
0.07731	0.32547
0.07738	0.32596
0.0774	0.32614
0.07747	0.32663
0.07751	0.32693
0.07758	0.32736
0.07761	0.32742
0.07768	0.32766
0.07772	0.32779
0.07778	0.32803
0.07784	0.32833
0.07792	0.32864
0.07794	0.32876
0.07801	0.32912
0.07808	0.32949
0.07813	0.32967
0.07819	0.33016
0.07822	0.33034
0.0783	0.33071
0.07835	0.33107
0.0784	0.33125
0.07847	0.33162
0.0785	0.3318
0.07857	0.33211
0.07863	0.33253
0.07867	0.33265
0.07875	0.33314
0.07882	0.33351
0.07884	0.33369
0.07889	0.33387
0.07896	0.33417
0.07903	0.3346
0.07906	0.33478
0.07913	0.33521
0.07919	0.33557
0.07923	0.33582
0.07931	0.33606
0.07938	0.33643
0.0794	0.33661
0.07946	0.33691
0.0795	0.33716
0.07956	0.33746
0.07963	0.33764
0.07968	0.33746
0.07974	0.33722
0.07982	0.33722
0.07985	0.33722
0.07989	0.33728
0.07996	0.33734
0.08003	0.33746
0.08009	0.33758
0.08011	0.3377
0.08019	0.33789
0.08022	0.33795
0.08028	0.33813
0.08033	0.33825
0.0804	0.33837
0.08045	0.33825
0.0805	0.33831
0.08058	0.33837
0.08061	0.33837
0.08069	0.33849
0.08075	0.33856
0.08079	0.33862
0.08085	0.33874
0.08089	0.33892
0.08096	0.33904
0.08102	0.33904
0.08107	0.33916
0.08114	0.33935
0.08121	0.33941
0.08124	0.33947
0.08128	0.33953
0.08135	0.33983
0.08141	0.34014
0.08148	0.34038
0.08151	0.3405
0.08156	0.34056
0.08163	0.34075
0.08169	0.34081
0.08172	0.34081
0.08179	0.34093
0.08183	0.34111
0.0819	0.34093
0.08197	0.34081
0.08204	0.34099
0.08207	0.34105
0.08214	0.34117
0.0822	0.34135
0.08224	0.34148
0.0823	0.34178
0.08234	0.34202
0.08242	0.34251
0.08249	0.34306
0.08251	0.3433
0.08258	0.34373
0.08263	0.34397
0.08268	0.34446
0.08275	0.34488
0.08278	0.34507
0.08286	0.3447
0.08292	0.34452
0.08295	0.34452
0.083	0.34452
0.08306	0.34452
0.08314	0.34458
0.0832	0.34464
0.08323	0.34476
0.08331	0.34494
0.08334	0.34507
0.08339	0.34513
0.08346	0.34513
0.08353	0.34525
0.0836	0.34567
0.08362	0.34598
0.08369	0.34647
0.08376	0.34695
0.08378	0.34707
0.08383	0.34738
0.0839	0.34786
0.08397	0.34835
0.08403	0.34866
0.08406	0.3489
0.08411	0.34908
0.08418	0.34939
0.08425	0.34951
0.08428	0.34963
0.08434	0.34981
0.08439	0.34987
0.08446	0.34999
0.08452	0.35012
0.0846	0.35024
0.08463	0.3503
0.08467	0.35036
0.08474	0.3506
0.08481	0.34993
0.08483	0.34987
0.0849	0.34993
0.08496	0.34999
0.08501	0.34999
0.08507	0.35012
0.08511	0.35012
0.08518	0.35024
0.08524	0.35048
0.08531	0.35091
0.08534	0.35109
0.08539	0.35139
0.08546	0.35176
0.08551	0.35212
0.08558	0.3517
0.08561	0.3517
0.08569	0.35182
0.08576	0.352
0.08579	0.35212
0.08585	0.35231
0.08589	0.35231
0.08596	0.35231
0.08603	0.35237
0.08609	0.35255
0.08612	0.35249
0.08619	0.35261
0.08624	0.35267
0.08631	0.35291
0.08638	0.35304
0.0864	0.35304
0.08644	0.3531
0.08651	0.35352
0.08658	0.35419
0.08661	0.35444
0.08668	0.35492
0.08674	0.35517
0.08679	0.35529
0.08686	0.35547
0.08689	0.35559
0.08696	0.35565
0.087	0.35571
0.08707	0.35577
0.08714	0.35608
0.08717	0.3562
0.08723	0.35657
0.0873	0.35717
0.08735	0.35754
0.08741	0.35803
0.08748	0.35827
0.08751	0.35839
0.08756	0.35857
0.08764	0.35882
0.08768	0.35882
0.08772	0.35882
0.08779	0.359
0.08786	0.35924
0.08789	0.35936
0.08796	0.35961
0.08802	0.35985
0.08806	0.35985
0.08812	0.35985
0.08819	0.35997
0.08824	0.36016
0.08829	0.3604
0.08838	0.3607
0.0884	0.36095
0.08847	0.36125
0.0885	0.36149
0.08857	0.36192
0.08863	0.36235
0.08867	0.36271
0.08874	0.36326
0.0888	0.36381
0.08886	0.36423
0.08889	0.36448
0.08896	0.36496
0.08902	0.36545
0.08907	0.36569
0.08914	0.36618
0.08917	0.36636
0.08924	0.36673
0.0893	0.36703
0.08935	0.36727
0.08941	0.36746
0.08949	0.3677
0.08951	0.36776
0.08956	0.36782
0.08963	0.36813
0.08968	0.36855
0.08976	0.3691
0.08979	0.36928
0.08985	0.36971
0.08993	0.37038
0.08996	0.37074
0.09002	0.37129
0.09007	0.37166
0.09014	0.3722
0.09017	0.37251
0.09025	0.37299
0.0903	0.37336
0.09034	0.3736
0.09042	0.37409
0.09044	0.37427
0.09051	0.37476
0.09057	0.37512
0.09061	0.37537
0.09068	0.37579
0.09074	0.37622
0.09079	0.37652
0.09086	0.37701
0.09093	0.37744
0.09096	0.37768
0.09103	0.3781
0.09106	0.37835
0.09114	0.37883
0.09117	0.37902
0.09124	0.37999
0.0913	0.38139
0.09137	0.38322
0.09141	0.38449
0.09147	0.38644
0.0915	0.3876
0.09158	0.39033
0.09163	0.39246
0.09171	0.39502
0.09174	0.3963
0.0918	0.39855
0.09185	0.40001
0.09191	0.4025
0.09198	0.40439
0.09201	0.40536
0.09206	0.40658
0.09212	0.40841
0.09218	0.41011
0.09226	0.41212
0.09229	0.41297
0.09233	0.41382
0.09242	0.41607
0.09245	0.41674
0.09252	0.41838
0.09257	0.4193
0.09264	0.42057
0.09267	0.42124
0.09273	0.42258
0.0928	0.42362
0.09286	0.42477
0.0929	0.42532
0.09294	0.42593
0.09301	0.42696
0.09309	0.428
0.09311	0.42836
0.09318	0.42921
0.09322	0.42964
0.09329	0.43037
0.09336	0.43116
0.09343	0.43189
0.09346	0.43232
0.0935	0.43262
0.09356	0.43329
0.09364	0.43426
0.09367	0.43463
0.09373	0.4353
0.09381	0.43621
0.09383	0.43664
0.09391	0.43743
0.09395	0.43785
0.09402	0.43871
0.09408	0.4395
0.09411	0.43998
0.09418	0.44084
0.09423	0.44126
0.09429	0.44205
0.09436	0.44303
0.09441	0.44363
0.09448	0.44443
0.09451	0.44485
0.09456	0.44534
0.09463	0.44619
0.09469	0.44698
0.09473	0.44747
0.09479	0.44838
0.09484	0.44881
0.0949	0.44966
0.09497	0.45057
0.09504	0.45136
0.09507	0.45185
0.09511	0.45221
0.09518	0.45307
0.09523	0.45386
0.0953	0.45471
0.09534	0.45513
0.09542	0.45611
0.09544	0.45653
0.09551	0.45739
0.09558	0.4583
0.09562	0.45872
0.09569	0.45964
0.09574	0.46043
0.09579	0.46104
0.09586	0.46201
0.09593	0.46298
0.09596	0.46347
0.096	0.46396
0.09606	0.46481
0.09614	0.46578
0.09617	0.46627
0.09624	0.4673
0.09628	0.46779
0.09635	0.46876
0.09641	0.4698
0.09649	0.47077
0.09652	0.47126
0.09656	0.47162
0.09663	0.47272
0.09669	0.47375
0.09674	0.47406
0.09679	0.47509
0.09686	0.47613
0.09691	0.47679
0.09697	0.47777
0.09703	0.47856
0.09706	0.47905
0.09711	0.47972
0.09719	0.48087
0.09726	0.48191
0.09729	0.48245
0.09736	0.48349
0.09742	0.4844
0.09745	0.48489
0.0975	0.48556
0.09757	0.48659
0.09764	0.48763
0.09771	0.4886
0.09774	0.48915
0.09778	0.48969
0.09784	0.49079
0.09792	0.49182
0.09794	0.49237
0.09801	0.49347
0.09806	0.49407
0.09813	0.49517
0.0982	0.4962
0.09823	0.49669
0.09829	0.49766
0.09836	0.49846
0.09841	0.49906
0.09848	0.5001
0.0985	0.50059
0.09857	0.50156
0.09864	0.50271
0.09867	0.5032
0.09873	0.50442
0.09878	0.50503
0.09885	0.50606
0.09892	0.50722
0.09895	0.5077
0.09902	0.50868
0.09906	0.50916
0.09913	0.50996
0.0992	0.51142
0.09923	0.5119
0.09929	0.51294
0.09933	0.51342
0.09942	0.51488
0.09946	0.51543
0.0995	0.51586
0.09956	0.51677
0.09964	0.51768
0.09967	0.51817
0.09973	0.5189
0.09978	0.51951
0.09985	0.5206
0.09992	0.52182
0.09997	0.52292
0.10003	0.52377
0.10006	0.52425
0.10011	0.5248
0.1002	0.5259
0.10023	0.52632
0.1003	0.5273
0.10035	0.52803
0.10042	0.52912
0.10044	0.52961
0.10051	0.53083
0.10058	0.5318
0.10063	0.53235
0.1007	0.53332
0.10072	0.53368
0.10078	0.53448
0.10086	0.53539
0.10092	0.53612
0.10095	0.53654
0.101	0.53697
0.10107	0.53788
0.10114	0.53886
0.10121	0.53965
0.10124	0.54001
0.1013	0.54074
0.10138	0.54153
0.1014	0.54196
0.10147	0.54287
0.10152	0.54348
0.10159	0.54439
0.10161	0.54488
0.10168	0.54567
0.10173	0.54622
0.10179	0.54707
0.10186	0.54792
0.10189	0.54835
0.10196	0.54914
0.10202	0.54993
0.10207	0.55054
0.10213	0.55121
0.1022	0.55206
0.10223	0.55249
0.10228	0.55297
0.10234	0.55389
0.1024	0.55468
0.10248	0.55541
0.10251	0.55595
0.10259	0.55693
0.10261	0.55729
0.10268	0.55808
0.10274	0.55869
0.10281	0.55948
0.10284	0.55985
0.10291	0.56064
0.10294	0.56106
0.103	0.56167
0.10308	0.56271
0.10316	0.56368
0.10318	0.56386
0.10326	0.5649
0.10329	0.56526
0.10336	0.56624
0.10339	0.56666
0.10346	0.56764
0.1035	0.56806
0.10357	0.56891
0.10364	0.56983
0.1037	0.57056
0.10373	0.57098
0.10378	0.57153
0.10384	0.57244
0.10392	0.57336
0.10396	0.57372
0.10401	0.57457
0.10406	0.575
0.10415	0.5764
0.10418	0.57676
0.10423	0.57719
0.10429	0.57798
0.10436	0.57907
0.10439	0.57962
0.10445	0.58054
0.1045	0.58108
0.10459	0.5823
0.10462	0.58279
0.10467	0.58346
0.10473	0.58443
0.10481	0.58546
0.10483	0.58595
0.1049	0.58686
0.10496	0.58778
0.10501	0.58838
0.10507	0.5893
0.10513	0.59021
0.10518	0.59082
0.10524	0.59185
0.10532	0.59276
0.10535	0.59325
0.10539	0.59368
0.10545	0.59465
0.10555	0.59617
0.10558	0.59672
0.10564	0.59763
0.10568	0.59818
0.10573	0.59891
0.10579	0.60001
0.10586	0.6011
0.10593	0.6022
0.10596	0.60274
0.106	0.60323
0.10607	0.6042
0.10614	0.60524
0.10617	0.60572
0.10624	0.60676
0.10628	0.60731
0.10637	0.60889
0.1064	0.60944
0.10647	0.61041
0.10652	0.6109
0.10659	0.61187
0.10661	0.61242
0.10668	0.61333
0.10674	0.6143
0.10682	0.6154
0.10685	0.61576
0.10692	0.61686
0.10696	0.61741
0.10703	0.61832
0.10706	0.61887
0.10713	0.61978
0.10719	0.62075
0.10726	0.62154
0.10729	0.62203
0.10736	0.62313
0.10742	0.62386
0.10745	0.62398
0.1075	0.62465
0.10757	0.62544
0.10764	0.62653
0.10771	0.62745
0.10774	0.62799
0.1078	0.62891
0.10785	0.62933
0.10791	0.63025
0.10797	0.63104
0.10802	0.63158
0.10808	0.63256
0.10811	0.63292
0.10818	0.63384
0.10823	0.63438
0.1083	0.6356
0.10838	0.63639
0.10841	0.63682
0.10845	0.63724
0.10852	0.63803
0.10858	0.63889
0.10861	0.63931
0.10868	0.6401
0.10873	0.64059
0.10879	0.64156
0.10886	0.6426
0.10893	0.64345
0.10896	0.644
0.10903	0.64485
0.10906	0.64521
0.10914	0.64606
0.10917	0.64655
0.10923	0.64734
0.10929	0.64813
0.10938	0.64911
0.10941	0.64953
0.10944	0.64996
0.10952	0.65087
0.10959	0.65172
0.10961	0.65221
0.10969	0.653
0.10976	0.65367
0.10979	0.65391
0.10986	0.65464
0.10989	0.65507
0.10996	0.65604
0.11003	0.65683
0.11007	0.65726
0.11014	0.65817
0.11017	0.6586
0.11024	0.65939
0.1103	0.66012
0.11035	0.66061
0.11042	0.66128
0.11045	0.66176
0.11051	0.66255
0.11058	0.66322
0.11063	0.66365
0.11068	0.66432
0.11074	0.66505
0.11079	0.66547
0.11086	0.66596
0.11093	0.66675
0.11096	0.66706
0.111	0.66736
0.11108	0.66839
[truncated: 113,318 more rows]

[truncated: 2 more sheets: Fig. 7c, Fig. 7d]
